# Supplementary material for: Psychiatric comorbidities in Asperger syndrome are related with polygenic overlap and differ from other Autism subtypes
Source: Transl Psychiatry. 2020 Jul 30;10:258. doi: 10.1038/s41398-020-00939-7 (PMC7393162; doi:10.1038/s41398-020-00939-7)
Supplement: Supplementary file 2 — Supplementary Information [file 41398_2020_939_MOESM2_ESM.xls]

## Sheet: Sumpplementary table 1.
Supplementary table 1. Information relative to GWAS summary statisctics used in the present study. Number of cases and controls from GWAS of each disorder analyzed is provided. SNPs used before clumping were those in common in exome-imputed data from Spanish ASC samples and GWAS summary statistics (see methods).
Sample acronym	Disorder	N cases	N controls	SNPs in common after clumping	SNPs genotyped	SNPs imputed	Source
ASD	Autism spectrum disorder	18382	27969	51698	2110 (4.08%)	49588 (95.92%)	Grove et al., 2019
SCZ	Schizophrenia	35476	46839	51713	1831 (3.54%)	49882 (96.46%)	Ripke et al., 2014
MDD	Major depressive disorder	135458	344901	56323	2062 (3.66%)	54261 (96.34%)	Wray et al., 2018
ADHD	Attentiondeficit/hyperactivity disorder	20183	35191	52276	1549 (2.96%)	50727 (97.04%)	Demontis et al., 2019
ANX	Anxiety	7016	14745	53568	1639 (3.06%)	51929 (96.94%)	Otowa et al., 2016
OCD	Obsessive compulsive disorder	2688	7037	53140	1330 (2.50%)	51810 (97.50%)	Genetics IOCDF, 2018
BMI	Body mass index	≈ 700000	-	30607	947 (3.09%)	29660 (96.91%)	Yengo et al., 2018

## Sheet: Supplementary table 2.
Supplementary table 2. Polygenic transmission of ASD, comorbid disorders and BMI in AS trios (N = 39) and Non AS trios (N = 202). Values in bold represent significant transmission of polygenic scores. Values in red represent those cases with statistical significance after 1000 reandom permutations of diagnose status.
SAMPLE	VARIABLE	pTDT	Csup (95%)	Cinf (95%)	P value (two sided_One sample t-test)	Permutation P value (*P < 0.05; +P < 0.1)
AS	ASD	0.0927873	0.472227	-0.286653	P = 0.634
Non_AS	ASD	0.0366175	0.176559	-0.342822	P = 0.608
AS	SCZ	0.286397	0.486853	0.0859418	P = 0.008 **	*
Non_AS	SCZ	0.0528949	0.159004	-0.147561	P = 0.330
AS	MDD	0.407931	0.782874	0.0329876	P = 0.039 *	+
Non_AS	MDD	0.0916083	0.246536	-0.0633193	P = 0.248
AS	ADHD	0.387277	0.70167	0.0728839	P = 0.021 *	*
Non_AS	ADHD	0.0223337	0.181314	-0.136646	P = 0.783
AS	ANX	0.248537	0.587006	-0.0899326	P = 0.158
Non_AS	ANX	0.136306	0.2901	-0.0174888	P = 0.084
AS	OCD	0.215337	0.502437	-0.0717625	P = 0.149
Non_AS	OCD	-0.0671923	0.0822409	-0.216625	P = 0.379
AS	BMI	-0.00979	0.384571	-0.404165	P = 0.960
Non_AS	BMI	0.03093	0.18943	-0.127552	P = 0.701

## Sheet: Supplementary table 3.
Supplementary table 3. Clustering method optimization. Three different methods were analyzed (hierarchical, k-means and PAM) as well as three different internal validation measures (Connectivity, Dunn index and Silhouette). For each case, optimal method and number of clusters are described.
	Score	Optimal Method	Optimal number of Clusters
Connectivity	2.929	hierarchical	2
Dunn	0.448	hierarchical	2
Silhouette	0.4683	hierarchical	2

## Sheet: Supplementary table 4.
Supplementary table 4. Sample asignment to Clusters C1 and C2 determined through hierarchical clustering procedure (methods). Silhouette width coefficients are described, and samples with probable erroneous classification were removed for subsequent analyses.
SAMPLE_ID	CLUSTER	NEGATIVE_SILHOUETE COEF	SILHOUETE_COEF_VALUE	DIAGNOSE
GEA73	C1	-	0.0239008	AS
GEA111	C1	-	0.0243697	AS
GEA176	C1	-	0.0290815	AS
GEA254	C1	-	0.0657849	AS
GEA92	C1	-	0.0661145	AS
GEA93	C1	-	0.109871	AS
GEA206	C1	-	0.115934	AS
GEA286	C1	-	0.132904	AS
GEA281	C1	-	0.137583	AS
GEA279	C1	-	0.153344	AS
GEA203	C1	-	0.205421	AS
GEA288	C1	-	0.205597	AS
GEA248	C1	-	0.263599	AS
GEA65	C1	-	0.00148868	No_AS
GEA229	C1	-	0.0036608	No_AS
GEA235	C1	-	0.0085327	No_AS
GEA160	C1	-	0.0134108	No_AS
GEA96	C1	-	0.0157502	No_AS
GEA47	C1	-	0.0179666	No_AS
GEA85	C1	-	0.0197244	No_AS
GEA225	C1	-	0.0206004	No_AS
GEA218	C1	-	0.0225077	No_AS
GEA80	C1	-	0.0260957	No_AS
GEA167	C1	-	0.0273339	No_AS
GEA268	C1	-	0.0308911	No_AS
GEA101	C1	-	0.0338345	No_AS
GEA59	C1	-	0.0359435	No_AS
GEA211	C1	-	0.0364696	No_AS
GEA104	C1	-	0.0417303	No_AS
GEA130	C1	-	0.0437845	No_AS
GEA3	C1	-	0.0442629	No_AS
GEA208	C1	-	0.0473717	No_AS
GEA81	C1	-	0.0490127	No_AS
GEA9	C1	-	0.0519406	No_AS
GEA259	C1	-	0.0530968	No_AS
GEA122	C1	-	0.0531766	No_AS
GEA306	C1	-	0.054513	No_AS
GEA97	C1	-	0.0559737	No_AS
GEA133	C1	-	0.0572782	No_AS
GEA143	C1	-	0.0591342	No_AS
GEA28	C1	-	0.062497	No_AS
GEA307	C1	-	0.0637276	No_AS
GEA271	C1	-	0.065803	No_AS
GEA263	C1	-	0.0682651	No_AS
GEA245	C1	-	0.0731301	No_AS
GEA283	C1	-	0.0793422	No_AS
GEA166	C1	-	0.0839658	No_AS
GEA53	C1	-	0.088054	No_AS
GEA163	C1	-	0.0885925	No_AS
GEA11	C1	-	0.0887146	No_AS
GEA219	C1	-	0.0938934	No_AS
GEA150	C1	-	0.0969471	No_AS
GEA18	C1	-	0.0973899	No_AS
GEA233	C1	-	0.0976621	No_AS
GEA149	C1	-	0.0978421	No_AS
GEA296	C1	-	0.0985783	No_AS
GEA45	C1	-	0.106252	No_AS
GEA135	C1	-	0.106267	No_AS
GEA335	C1	-	0.106529	No_AS
GEA209	C1	-	0.107026	No_AS
GEA155	C1	-	0.109982	No_AS
GEA205	C1	-	0.110994	No_AS
GEA332	C1	-	0.111525	No_AS
GEA145	C1	-	0.111895	No_AS
GEA10	C1	-	0.112667	No_AS
GEA75	C1	-	0.1135	No_AS
GEA71	C1	-	0.114342	No_AS
GEA207	C1	-	0.115144	No_AS
GEA239	C1	-	0.119184	No_AS
GEA181	C1	-	0.124872	No_AS
GEA204	C1	-	0.126264	No_AS
GEA55	C1	-	0.128129	No_AS
GEA312	C1	-	0.12926	No_AS
GEA99	C1	-	0.13168	No_AS
GEA264	C1	-	0.132557	No_AS
GEA34	C1	-	0.132813	No_AS
GEA258	C1	-	0.14253	No_AS
GEA336	C1	-	0.143948	No_AS
GEA311	C1	-	0.144288	No_AS
GEA159	C1	-	0.14452	No_AS
GEA100	C1	-	0.146579	No_AS
GEA164	C1	-	0.14703	No_AS
GEA220	C1	-	0.14738	No_AS
GEA193	C1	-	0.148224	No_AS
GEA146	C1	-	0.153049	No_AS
GEA252	C1	-	0.153356	No_AS
GEA260	C1	-	0.157705	No_AS
GEA278	C1	-	0.158217	No_AS
GEA269	C1	-	0.159901	No_AS
GEA262	C1	-	0.161036	No_AS
GEA287	C1	-	0.162973	No_AS
GEA180	C1	-	0.163167	No_AS
GEA305	C1	-	0.168399	No_AS
GEA185	C1	-	0.170743	No_AS
GEA60	C1	-	0.175333	No_AS
GEA134	C1	-	0.17575	No_AS
GEA202	C1	-	0.176437	No_AS
GEA330	C1	-	0.177764	No_AS
GEA236	C1	-	0.1834	No_AS
GEA151	C1	-	0.18548	No_AS
GEA22	C1	-	0.185712	No_AS
GEA105	C1	-	0.187519	No_AS
GEA112	C1	-	0.187652	No_AS
GEA123	C1	-	0.188521	No_AS
GEA173	C1	-	0.19699	No_AS
GEA195	C1	-	0.205851	No_AS
GEA67	C1	-	0.209611	No_AS
GEA212	C1	-	0.210926	No_AS
GEA124	C1	-	0.212353	No_AS
GEA32	C1	-	0.214217	No_AS
GEA66	C1	-	0.223825	No_AS
GEA327	C1	-	0.247061	No_AS
GEA267	C1	-	0.24857	No_AS
GEA182	C1	-	0.255955	No_AS
GEA192	C1	-	0.256383	No_AS
GEA26	C1	-	0.267295	No_AS
GEA310	C1	-	0.271011	No_AS
GEA178	C1	-	0.276349	No_AS
GEA127	C2	-	0.0805646	AS
GEA86	C2	-	0.0909082	AS
GEA317	C2	-	0.107406	AS
GEA302	C2	-	0.113106	AS
GEA148	C2	-	0.123048	AS
GEA289	C2	-	0.151255	AS
GEA63	C2	-	0.158305	AS
GEA114	C2	-	0.164245	AS
GEA309	C2	-	0.179486	AS
GEA64	C2	-	0.186154	AS
GEA23	C2	-	0.197729	AS
GEA214	C2	-	0.210458	AS
GEA27	C2	-	0.221658	AS
GEA189	C2	-	0.252286	AS
GEA175	C2	-	0.262025	AS
GEA274	C2	-	0.266832	AS
GEA318	C2	-	0.277621	AS
GEA213	C2	-	0.295274	AS
GEA42	C2	-	0.0629562	No_AS
GEA251	C2	-	0.0691428	No_AS
GEA110	C2	-	0.0703479	No_AS
GEA12	C2	-	0.0790858	No_AS
GEA43	C2	-	0.0799116	No_AS
GEA56	C2	-	0.0875785	No_AS
GEA35	C2	-	0.0891682	No_AS
GEA57	C2	-	0.0894643	No_AS
GEA216	C2	-	0.0915617	No_AS
GEA147	C2	-	0.0989192	No_AS
GEA87	C2	-	0.0997092	No_AS
GEA118	C2	-	0.099974	No_AS
GEA237	C2	-	0.112661	No_AS
GEA24	C2	-	0.113666	No_AS
GEA6	C2	-	0.115287	No_AS
GEA132	C2	-	0.122778	No_AS
GEA191	C2	-	0.126452	No_AS
GEA25	C2	-	0.126961	No_AS
GEA68	C2	-	0.128486	No_AS
GEA90	C2	-	0.130887	No_AS
GEA232	C2	-	0.133449	No_AS
GEA240	C2	-	0.163178	No_AS
GEA106	C2	-	0.164629	No_AS
GEA84	C2	-	0.165068	No_AS
GEA222	C2	-	0.170111	No_AS
GEA17	C2	-	0.176623	No_AS
GEA15	C2	-	0.180309	No_AS
GEA190	C2	-	0.192734	No_AS
GEA108	C2	-	0.193534	No_AS
GEA120	C2	-	0.197393	No_AS
GEA98	C2	-	0.198695	No_AS
GEA140	C2	-	0.201487	No_AS
GEA154	C2	-	0.203249	No_AS
GEA304	C2	-	0.20625	No_AS
GEA290	C2	-	0.211528	No_AS
GEA169	C2	-	0.220199	No_AS
GEA334	C2	-	0.240748	No_AS
GEA266	C2	-	0.243684	No_AS
GEA79	C2	-	0.246443	No_AS
GEA30	C2	-	0.251308	No_AS
GEA41	C2	-	0.252141	No_AS
GEA241	C2	-	0.253141	No_AS
GEA313	C2	-	0.255646	No_AS
GEA295	C2	-	0.258118	No_AS
GEA301	C2	-	0.258847	No_AS
GEA161	C2	-	0.259155	No_AS
GEA49	C2	-	0.261129	No_AS
GEA174	C2	-	0.261958	No_AS
GEA50	C2	-	0.268283	No_AS
GEA37	C2	-	0.277102	No_AS
GEA38	C2	-	0.280522	No_AS
GEA249	C2	-	0.287343	No_AS
GEA62	C2	-	0.296929	No_AS
GEA31	C2	-	0.299135	No_AS
GEA76	C2	-	0.308281	No_AS
GEA338	C2	-	0.321122	No_AS
GEA1	C1	GEA1	-0.139866	No_AS
GEA102	C1	GEA102	-0.0654215	No_AS
GEA103	C1	GEA103	-0.00230382	No_AS
GEA125	C1	GEA125	-0.015248	No_AS
GEA126	C1	GEA126	-0.0557118	No_AS
GEA129	C1	GEA129	-0.0166682	No_AS
GEA13	C1	GEA13	-0.201278	AS
GEA131	C1	GEA131	-0.0382941	No_AS
GEA136	C1	GEA136	-0.00971795	No_AS
GEA137	C1	GEA137	-0.139335	No_AS
GEA139	C1	GEA139	-0.0374957	No_AS
GEA14	C1	GEA14	-0.0835987	No_AS
GEA144	C1	GEA144	-0.0751945	No_AS
GEA152	C1	GEA152	-0.0313597	AS
GEA158	C1	GEA158	-0.0166337	No_AS
GEA162	C1	GEA162	-0.0197859	No_AS
GEA177	C1	GEA177	-0.142235	No_AS
GEA183	C1	GEA183	-0.0706399	No_AS
GEA184	C1	GEA184	-0.0989448	No_AS
GEA186	C1	GEA186	-0.231278	No_AS
GEA215	C1	GEA215	-0.179353	AS
GEA217	C1	GEA217	-0.0580001	No_AS
GEA223	C1	GEA223	-0.0386184	No_AS
GEA224	C1	GEA224	-0.0223195	No_AS
GEA226	C1	GEA226	-0.0137781	No_AS
GEA227	C1	GEA227	-0.0911121	No_AS
GEA280	C1	GEA280	-0.0619171	AS
GEA284	C1	GEA284	-0.0420125	AS
GEA285	C1	GEA285	-0.0602838	No_AS
GEA292	C2	GEA292	-0.0382139	No_AS
GEA293	C1	GEA293	-0.156335	No_AS
GEA328	C1	GEA328	-0.0408735	AS
GEA33	C1	GEA33	-0.00702278	No_AS
GEA333	C1	GEA333	-0.00565808	No_AS
GEA337	C1	GEA337	-0.0436439	No_AS
GEA36	C1	GEA36	-0.00370142	No_AS
GEA40	C2	GEA40	-0.052914	No_AS
GEA44	C1	GEA44	-0.0386358	No_AS
GEA52	C1	GEA52	-0.0077176	No_AS
GEA54	C1	GEA54	-0.00557319	No_AS
GEA58	C1	GEA58	-0.185418	AS
GEA70	C1	GEA70	-0.0754035	No_AS
GEA74	C1	GEA74	-0.0518807	No_AS
GEA8	C1	GEA8	-0.00153564	AS
GEA88	C1	GEA88	-0.0416947	No_AS
GEA89	C1	GEA89	-0.0177082	No_AS
GEA91	C1	GEA91	-0.0405803	No_AS
GEA94	C1	GEA94	-0.126163	No_AS
GEA95	C1	GEA95	-0.0447933	No_AS

## Sheet: supplementary table 5.
Supplementary table 5. Predicted gene expression differences between AS and Non AS patients using PrediXcan. Z < 0 and Z > 0 represent sub and overexpression, respectively, in AS compared to Non_AS patients. No gene achieved significant different expression after FDR multiple testing correction.
gene	Gene name	beta	z	p	se(beta)
ENSG00000168653	NDUFS5	-2.44855	-3.38937	0.000700528	0.72242
ENSG00000183036	PCP4	-5.05196	-3.32679	0.000878523	1.51857
ENSG00000105750	ZNF85	3.4227	3.18985	0.00142349	1.073
ENSG00000132952	USPL1	5.37305	3.07602	0.00209782	1.74675
ENSG00000107443	CCNJ	3.25114	3.03076	0.00243941	1.07271
ENSG00000153531	ADPRHL1	-2.6538	-3.01686	0.00255411	0.879657
ENSG00000130529	TRPM4	-2.16713	-3.00263	0.00267659	0.721743
ENSG00000170089	AC106795.1	1.25484	2.9657	0.00301998	0.423117
ENSG00000146535	GNA12	3.75035	2.96228	0.00305375	1.26604
ENSG00000161929	SCIMP	1.76388	2.95821	0.00309426	0.596266
ENSG00000143147	GPR161	-2.6357	-2.94478	0.00323182	0.89504
ENSG00000088756	ARHGAP28	-9.76698	-2.92424	0.00345296	3.34
ENSG00000134376	CRB1	3.56779	2.85314	0.00432892	1.25048
ENSG00000270301	AC174071.1	-6.77947	-2.81425	0.00488914	2.40898
ENSG00000178149	DALRD3	-3.21665	-2.80784	0.00498755	1.1456
ENSG00000167723	TRPV3	2.0989	2.80253	0.00507028	0.748928
ENSG00000124780	KCNK17	2.53273	2.79494	0.00519094	0.906184
ENSG00000106125	MINDY4	7.08428	2.79286	0.00522437	2.53656
ENSG00000204169	-	1.36664	2.76166	0.00575076	0.494861
ENSG00000221953	C1orf229	1.55886	2.7596	0.00578719	0.564884
ENSG00000219392	ZNF602P	1.47856	2.75521	0.00586544	0.53664
ENSG00000007376	RPUSD1	2.93088	2.74875	0.00598228	1.06626
ENSG00000188295	ZNF669	-3.23866	-2.74135	0.00611875	1.18141
ENSG00000106018	VIPR2	1.31828	2.68282	0.00730034	0.491379
ENSG00000232977	LINC00327	-2.43849	-2.67757	0.00741593	0.910713
ENSG00000105926	MPP6	-2.49748	-2.67181	0.00754429	0.93475
ENSG00000146085	MUT	2.57611	2.66373	0.00772793	0.967106
ENSG00000263280	AC003965.1	2.0567	2.65756	0.0078708	0.773903
ENSG00000198633	ZNF534	2.52034	2.62071	0.00877479	0.961704
ENSG00000151790	TDO2	9.18111	2.61346	0.00896307	3.51301
ENSG00000105875	WDR91	6.20663	2.60224	0.00926165	2.38511
ENSG00000203722	RAET1G	-0.816732	-2.602	0.00926811	0.313886
ENSG00000196683	TOMM7	1.51043	2.59452	0.00947229	0.582162
ENSG00000188690	UROS	0.745945	2.58843	0.0096414	0.288184
ENSG00000233910	GTF2F2P2	5.5942	2.58164	0.00983321	2.16692
ENSG00000174194	-	1.05361	2.57696	0.0099672	0.408855
ENSG00000182150	ERCC6L2	-4.57296	-2.57313	0.0100784	1.7772
ENSG00000175216	CKAP5	4.92333	2.56918	0.010194	1.91631
ENSG00000268266	AC003005.2	-1.12064	-2.56338	0.0103658	0.437173
ENSG00000174444	RPL4	-1.93195	-2.56044	0.010454	0.754539
ENSG00000167333	TRIM68	2.66641	2.55302	0.0106794	1.04442
ENSG00000226314	ZNF192P1	-1.25959	-2.55095	0.0107428	0.493773
ENSG00000048707	VPS13D	2.62819	2.54754	0.0108484	1.03165
ENSG00000271303	SRXN1	2.14418	2.54435	0.010948	0.842722
ENSG00000135164	DMTF1	2.2896	2.52077	0.0117098	0.908292
ENSG00000105619	TFPT	-1.24046	-2.51721	0.0118287	0.492791
ENSG00000261794	GOLGA8H	1.75342	2.50109	0.012381	0.70106
ENSG00000218016	ZNF192P2	1.20346	2.50004	0.012418	0.481375
ENSG00000250571	GLI4	7.25444	2.49512	0.0125916	2.90746
ENSG00000239900	ADSL	4.00796	2.48689	0.0128866	1.61164
ENSG00000215790	SLC35E2A	4.69066	2.48642	0.0129034	1.88651
ENSG00000185739	SRL	-2.85366	-2.48041	0.0131231	1.15048
ENSG00000149633	KIAA1755	-2.73695	-2.47376	0.0133699	1.10639
ENSG00000100804	PSMB5	-0.955417	-2.47316	0.0133926	0.386315
ENSG00000028310	BRD9	1.44318	2.46615	0.0136573	0.585195
ENSG00000244731	C4A	2.15103	2.45834	0.013958	0.874991
ENSG00000169193	CCDC126	-2.003	-2.45461	0.0141036	0.816014
ENSG00000124532	MRS2	1.05936	2.45347	0.0141485	0.431781
ENSG00000216901	ZNF603P	-0.670314	-2.45085	0.0142519	0.273503
ENSG00000143207	COP1	1.61255	2.44654	0.0144237	0.659117
ENSG00000145063	AC062028.1	-8.77944	-2.43206	0.0150134	3.60988
ENSG00000243899	-	1.9268	2.42855	0.0151592	0.793393
ENSG00000198040	ZNF84	-2.28958	-2.42817	0.0151754	0.942928
ENSG00000160953	MUM1	-3.94775	-2.4276	0.015199	1.62619
ENSG00000172460	PRSS30P	-3.75304	-2.42324	0.0153826	1.54877
ENSG00000168938	PPIC	-3.62448	-2.41654	0.0156687	1.49986
ENSG00000108953	YWHAE	-1.58968	-2.41637	0.0156763	0.65788
ENSG00000095713	CRTAC1	2.53391	2.41435	0.0157632	1.04952
ENSG00000250794	ALG1L12P	2.45992	2.40968	0.0159667	1.02085
ENSG00000272426	BX284668.6	-5.84728	-2.40926	0.015985	2.42701
ENSG00000223768	LINC00205	-0.654798	-2.40464	0.0161882	0.272306
ENSG00000229391	HLA-DRB6	-0.936817	-2.40428	0.0162044	0.389646
ENSG00000144320	LNPK	-2.38932	-2.39131	0.0167884	0.999168
ENSG00000226745	AL512599.1	3.19362	2.38935	0.0168782	1.3366
ENSG00000264954	PRR29-AS1	-2.08945	-2.38776	0.0169513	0.875066
ENSG00000170703	TTLL6	1.17335	2.38645	0.017012	0.491674
ENSG00000114650	SCAP	2.64183	2.37963	0.0173298	1.11018
ENSG00000135778	NTPCR	-1.31703	-2.36896	0.0178384	0.555955
ENSG00000100591	AHSA1	3.33408	2.3555	0.0184979	1.41545
ENSG00000268658	LINC00664	1.4319	2.35129	0.0187083	0.608982
ENSG00000184178	SCFD2	2.70387	2.35099	0.0187236	1.1501
ENSG00000169359	SLC33A1	1.94783	2.34758	0.0188959	0.829717
ENSG00000272828	-	-1.59386	-2.34501	0.0190264	0.679682
ENSG00000270210	AC104695.2	-5.46802	-2.33591	0.019496	2.34085
ENSG00000182993	C12orf60	-2.92696	-2.31768	0.0204667	1.26288
ENSG00000131015	ULBP2	-2.32453	-2.317	0.0205037	1.00325
ENSG00000179344	HLA-DQB1	1.09123	2.3129	0.0207283	0.471803
ENSG00000166971	AKTIP	4.91501	2.30989	0.0208943	2.12781
ENSG00000225784	-	1.23179	2.30376	0.0212361	0.534685
ENSG00000166685	COG1	5.07754	2.30042	0.0214247	2.20723
ENSG00000154174	TOMM70	-2.57695	-2.30004	0.0214457	1.12039
ENSG00000223891	OSER1-DT	-3.26082	-2.29885	0.0215137	1.41846
ENSG00000197568	HHLA3	1.66064	2.29549	0.0217051	0.723435
ENSG00000265743	AC138207.5	2.40288	2.29382	0.0218007	1.04755
ENSG00000167555	ZNF528	-3.20606	-2.2842	0.0223595	1.40358
ENSG00000115365	LANCL1	2.94469	2.28321	0.0224182	1.28972
ENSG00000182477	OR2B8P	-2.43339	-2.27128	0.0231303	1.07138
ENSG00000111801	BTN3A3	-1.2216	-2.27015	0.0231982	0.538115
ENSG00000205572	SERF1B	-1.8225	-2.26786	0.0233375	0.803619
ENSG00000214826	DDX12P	-0.791034	-2.26318	0.0236248	0.349524
ENSG00000188613	NANOS1	-1.2392	-2.26121	0.023746	0.548026
ENSG00000230939	-	-2.1629	-2.25879	0.0238966	0.957547
ENSG00000122218	COPA	-5.31612	-2.25365	0.0242179	2.35889
ENSG00000123607	TTC21B	1.75473	2.25189	0.0243293	0.779225
ENSG00000215504	-	-0.99894	-2.25078	0.0243995	0.443819
ENSG00000185986	SDHAP3	1.20669	2.24895	0.0245158	0.536557
ENSG00000142409	ZNF787	-2.4799	-2.24782	0.0245879	1.10325
ENSG00000138316	ADAMTS14	1.17418	2.24562	0.0247284	0.522876
ENSG00000119711	ALDH6A1	0.73196	2.24415	0.024823	0.326164
ENSG00000196735	HLA-DQA1	2.45971	2.24371	0.0248514	1.09627
ENSG00000108604	SMARCD2	1.54695	2.2437	0.0248515	0.689462
ENSG00000242779	ZNF702P	4.56939	2.24262	0.0249213	2.03752
ENSG00000093000	NUP50	0.92585	2.23849	0.0251889	0.413604
ENSG00000183484	GPR132	-6.16016	-2.23638	0.0253272	2.75453
ENSG00000196922	ZNF252P	0.536107	2.22957	0.0257762	0.240453
ENSG00000197734	C14orf178	-4.46353	-2.22656	0.0259768	2.00468
ENSG00000205363	INSYN1	1.11582	2.21796	0.0265574	0.503084
ENSG00000260404	AC110079.1	-1.37942	-2.21236	0.026942	0.623506
ENSG00000265798	AC138207.6	-2.64156	-2.2069	0.0273208	1.19695
ENSG00000236281	NDUFB9P2	1.69269	2.20338	0.0275679	0.768226
ENSG00000147894	C9orf72	-1.11917	-2.20093	0.0277413	0.5085
ENSG00000164010	ERMAP	-1.20581	-2.18705	0.0287388	0.551339
ENSG00000266912	-	2.64966	2.18422	0.0289462	1.21309
ENSG00000165935	SMCO2	-0.993299	-2.18257	0.0290676	0.455106
ENSG00000068078	FGFR3	-1.89985	-2.17942	0.0293007	0.871722
ENSG00000141556	TBCD	4.96453	2.17909	0.0293248	2.27826
ENSG00000183527	PSMG1	-1.9202	-2.17883	0.029344	0.881296
ENSG00000172803	SNX32	0.764472	2.17769	0.0294288	0.351047
ENSG00000168916	ZNF608	-2.46696	-2.17704	0.0294773	1.13317
ENSG00000269332	GOLGA2P9	-2.58693	-2.17618	0.0295415	1.18875
ENSG00000196126	HLA-DRB1	0.87827	2.17488	0.0296394	0.403825
ENSG00000011376	LARS2	-0.944997	-2.17415	0.029694	0.434652
ENSG00000262098	AC127496.2	-2.0486	-2.17072	0.0299526	0.943746
ENSG00000164122	ASB5	-2.16464	-2.17035	0.0299806	0.997373
ENSG00000069482	GAL	2.56491	2.17022	0.0299902	1.18187
ENSG00000269001	AC092070.2	3.53933	2.16756	0.0301923	1.63286
ENSG00000164307	ERAP1	1.46414	2.16469	0.0304118	0.676376
ENSG00000158683	PKD1L1	-1.77361	-2.16376	0.030483	0.819691
ENSG00000205593	DENND6B	2.30447	2.16119	0.030681	1.0663
ENSG00000225892	-	-1.70106	-2.16091	0.0307022	0.787194
ENSG00000213066	FGFR1OP	-2.48029	-2.15995	0.0307769	1.14831
ENSG00000215302	AC127502.1	-1.68774	-2.15611	0.0310749	0.782769
ENSG00000152942	RAD17	1.52943	2.15133	0.0314505	0.710924
ENSG00000146005	PSD2	4.34558	2.15114	0.031465	2.02013
ENSG00000166268	MYRFL	-1.30033	-2.14688	0.0318031	0.605683
ENSG00000171574	ZNF584	0.828561	2.14446	0.0319963	0.386374
ENSG00000268225	AC010487.1	3.86704	2.14033	0.0323284	1.80675
ENSG00000197134	ZNF257	1.34004	2.13331	0.0328995	0.628151
ENSG00000164758	MED30	2.7752	2.1312	0.0330723	1.30217
ENSG00000178297	TMPRSS9	-3.17199	-2.12977	0.0331905	1.48936
ENSG00000171160	MORN4	-0.646563	-2.12812	0.0333273	0.303819
ENSG00000205771	CATSPER2P1	-1.02003	-2.1227	0.0337793	0.480535
ENSG00000112144	ICK	3.16032	2.12235	0.0338082	1.48907
ENSG00000104518	GSDMD	1.3219	2.1192	0.0340736	0.623773
ENSG00000198453	ZNF568	1.3162	2.11865	0.0341198	0.621246
ENSG00000160284	SPATC1L	-1.14157	-2.11765	0.0342049	0.539072
ENSG00000230387	AL118508.1	-5.64472	-2.11473	0.0344529	2.66924
ENSG00000152409	JMY	-3.24828	-2.11229	0.0346613	1.5378
ENSG00000100288	CHKB	2.14486	2.1091	0.0349362	1.01696
ENSG00000144455	SUMF1	-2.91232	-2.09963	0.0357614	1.38707
ENSG00000101353	MROH8	1.98654	2.09358	0.0362976	0.948871
ENSG00000022556	NLRP2	1.73647	2.08682	0.0369044	0.832112
ENSG00000105397	TYK2	-1.41149	-2.08645	0.036938	0.676504
ENSG00000197322	C17orf102	-1.65309	-2.08593	0.0369849	0.792497
ENSG00000163041	H3F3A	-2.25767	-2.08476	0.0370912	1.08294
ENSG00000161981	SNRNP25	0.569301	2.08306	0.0372456	0.2733
ENSG00000077463	SIRT6	1.93504	2.08038	0.0374909	0.93014
ENSG00000188263	IL17REL	1.59012	2.07843	0.0376698	0.765058
ENSG00000084628	NKAIN1	1.32457	2.07677	0.0378227	0.6378
ENSG00000128266	GNAZ	2.17591	2.07454	0.0380291	1.04886
ENSG00000237541	HLA-DQA2	-1.41631	-2.07433	0.0380487	0.682781
ENSG00000119698	PPP4R4	2.36729	2.0741	0.0380696	1.14136
ENSG00000183439	TRIM61	-1.98215	-2.06195	0.0392123	0.961296
ENSG00000107951	MTPAP	1.17713	2.06014	0.0393855	0.571384
ENSG00000142694	EVA1B	-1.32074	-2.05933	0.0394628	0.641345
ENSG00000112599	GUCA1B	6.61588	2.05775	0.0396142	3.21511
ENSG00000132507	EIF5A	1.61995	2.05761	0.0396271	0.787294
ENSG00000176845	METRNL	-3.81024	-2.05631	0.0397523	1.85295
ENSG00000155393	HEATR3	2.66518	2.05521	0.0398589	1.29679
ENSG00000254139	AC104051.2	-2.3279	-2.05328	0.0400459	1.13375
ENSG00000181240	SLC25A41	-1.91009	-2.05133	0.0402348	0.931145
ENSG00000248375	AC104066.1	3.95205	2.04725	0.0406335	1.93042
ENSG00000255562	UNC93B6	7.37088	2.04717	0.0406413	3.60052
ENSG00000108984	MAP2K6	-3.78913	-2.04663	0.0406947	1.8514
ENSG00000213722	DDAH2	-1.38591	-2.04451	0.0409034	0.677871
ENSG00000257139	AC084032.1	-2.4431	-2.04232	0.04112	1.19624
ENSG00000229212	AC044860.1	2.5982	2.04101	0.0412498	1.273
ENSG00000257431	AC089998.1	0.757483	2.04001	0.0413489	0.371312
ENSG00000102763	VWA8	-1.59593	-2.0397	0.0413807	0.782435
ENSG00000023516	AKAP11	-0.745934	-2.03677	0.0416727	0.366233
ENSG00000205047	-	1.11196	2.03089	0.0422657	0.547524
ENSG00000160323	ADAMTS13	-1.73943	-2.02763	0.0425978	0.857864
ENSG00000215915	ATAD3C	1.69874	2.02377	0.0429934	0.839391
ENSG00000167674	HDGFL2	-4.83479	-2.02229	0.0431465	2.39075
ENSG00000177462	OR2T8	2.18123	2.02199	0.0431771	1.07875
ENSG00000123179	EBPL	2.54016	2.02161	0.0432164	1.2565
ENSG00000122481	RWDD3	-3.4405	-2.02033	0.0433495	1.70294
ENSG00000185158	LRRC37B	-5.04633	-2.01948	0.0434374	2.49883
ENSG00000137513	NARS2	7.14352	2.01772	0.0436204	3.54039
ENSG00000261594	TPBGL	2.63011	2.01203	0.0442166	1.30719
ENSG00000084444	FAM234B	1.78969	2.00648	0.0448055	0.891959
ENSG00000248126	AC091849.1	-4.82609	-2.00542	0.0449178	2.40652
ENSG00000047579	DTNBP1	-1.27193	-2.00333	0.0451423	0.634908
ENSG00000231742	LINC01273	-1.75154	-2.00289	0.0451887	0.874504
ENSG00000247400	DNAJC3-DT	1.67724	2.0009	0.0454033	0.838246
ENSG00000174373	RALGAPA1	1.15038	2.00063	0.0454324	0.575008
ENSG00000234745	HLA-B	-4.11468	-1.99934	0.0455717	2.05802
ENSG00000170004	CHD3	-2.08748	-1.9959	0.0459451	1.04589
ENSG00000237310	GS1-124K5.4	1.10781	1.99584	0.0459512	0.555057
ENSG00000128185	DGCR6L	1.63573	1.9934	0.0462178	0.820574
ENSG00000249797	LINC02147	-4.65307	-1.99099	0.0464824	2.33707
ENSG00000160299	PCNT	1.11939	1.98996	0.0465951	0.562517
ENSG00000147996	CBWD5	3.21723	1.98944	0.0466523	1.61715
ENSG00000235241	BX284668.4	0.982818	1.98588	0.0470467	0.494903
ENSG00000250892	AC108475.1	1.86084	1.98336	0.0473271	0.938226
ENSG00000156711	MAPK13	-2.77139	-1.98133	0.0475538	1.39875
ENSG00000160221	GATD3A	-0.934437	-1.9795	0.04776	0.472057
ENSG00000272911	AC005696.3	-1.12349	-1.97841	0.0478819	0.567875
ENSG00000173457	PPP1R14B	2.43597	1.97787	0.0479431	1.23161
ENSG00000161643	SIGLEC16	1.01912	1.97459	0.0483143	0.516118
ENSG00000104290	FZD3	-1.63402	-1.97448	0.048327	0.827567
ENSG00000155508	CNOT8	-4.64724	-1.9726	0.0485417	2.3559
ENSG00000152595	MEPE	1.62822	1.97153	0.0486638	0.825866
ENSG00000102967	DHODH	0.489313	1.97082	0.0487439	0.248279
ENSG00000161217	PCYT1A	-4.31541	-1.96337	0.0496036	2.19797
ENSG00000107521	HPS1	-1.58758	-1.9627	0.0496815	0.80888
ENSG00000125633	CCDC93	1.41473	1.95866	0.0501524	0.722295
ENSG00000136897	MRPL50	1.58783	1.95773	0.0502616	0.811056
ENSG00000176293	ZNF135	-4.27504	-1.9576	0.0502768	2.18382
ENSG00000186792	HYAL3	-3.48402	-1.95732	0.0503094	1.77999
ENSG00000236411	NDUFAF4P3	1.29809	1.95414	0.0506842	0.664277
ENSG00000236834	LINC00421	5.07253	1.95361	0.0507469	2.59649
ENSG00000118762	PKD2	2.84524	1.9528	0.0508429	1.457
ENSG00000135744	AGT	1.25168	1.94773	0.051447	0.642633
ENSG00000250105	AP002748.1	2.60955	1.9471	0.0515228	1.34022
ENSG00000147316	MCPH1	2.25316	1.94697	0.0515379	1.15726
ENSG00000239467	AC007405.3	-1.63117	-1.94272	0.0520497	0.839629
ENSG00000226562	CYP4F26P	-1.02895	-1.9427	0.0520522	0.529647
ENSG00000064115	TM7SF3	-0.791461	-1.94241	0.0520871	0.407463
ENSG00000141384	TAF4B	-36.7968	-1.94067	0.0522986	18.9609
ENSG00000119599	DCAF4	3.31023	1.9389	0.0525135	1.70727
ENSG00000135318	NT5E	1.55965	1.93719	0.0527217	0.805108
ENSG00000151348	EXT2	4.83152	1.93419	0.0530902	2.49796
ENSG00000271361	HTATSF1P2	-3.60629	-1.93213	0.053344	1.86649
ENSG00000198937	CCDC167	-19.8837	-1.93192	0.0533699	10.2922
ENSG00000185236	RAB11B	1.80729	1.92914	0.0537138	0.93684
ENSG00000104081	BMF	-1.32835	-1.92728	0.0539445	0.689235
ENSG00000249471	ZNF324B	1.82678	1.92443	0.0543006	0.949259
ENSG00000185078	AC093698.1	0.925157	1.92384	0.0543747	0.480891
ENSG00000111788	AC009533.1	-0.537629	-1.9216	0.0546558	0.279781
ENSG00000152952	PLOD2	5.97118	1.92146	0.0546743	3.10763
ENSG00000151655	ITIH2	-2.0562	-1.92048	0.0547976	1.07067
ENSG00000226823	SUGT1P1	-122.049	-1.91898	0.0549872	63.6012
ENSG00000244515	KRT18P34	0.618624	1.91659	0.0552899	0.322773
ENSG00000204681	GABBR1	1.5109	1.9124	0.0558245	0.790053
ENSG00000273290	-	2.24571	1.90797	0.0563956	1.17702
ENSG00000189366	ALG1L	-0.595288	-1.90312	0.0570253	0.312797
ENSG00000170037	CNTROB	1.28567	1.90174	0.0572055	0.676049
ENSG00000260065	-	0.462982	1.90062	0.0573519	0.243595
ENSG00000128159	TUBGCP6	-1.76406	-1.89075	0.0586575	0.932996
ENSG00000248593	DSTNP2	1.06635	1.89007	0.0587491	0.564188
ENSG00000245680	ZNF585B	1.25758	1.88911	0.0588777	0.665701
ENSG00000272899	ATP6V1FNB	1.50508	1.88566	0.0593404	0.798172
ENSG00000107959	PITRM1	3.06063	1.88441	0.0595098	1.62419
ENSG00000153291	SLC25A27	-0.456898	-1.88318	0.0596756	0.24262
ENSG00000205078	SYCE1L	-1.32675	-1.88164	0.0598854	0.705102
ENSG00000181291	TMEM132E	-1.49694	-1.87896	0.0602497	0.796685
ENSG00000128294	TPST2	-4.47195	-1.87547	0.0607277	2.38444
ENSG00000188393	CLEC2A	-1.73155	-1.87316	0.0610466	0.9244
ENSG00000196476	C20orf96	2.08564	1.87242	0.0611485	1.11387
ENSG00000232677	LINC00665	0.960201	1.87109	0.0613327	0.513177
ENSG00000187987	ZSCAN23	-0.804885	-1.86686	0.061921	0.431143
ENSG00000268352	AC006115.1	2.79002	1.86278	0.0624927	1.49777
ENSG00000165633	VSTM4	-2.26535	-1.86269	0.0625065	1.21618
ENSG00000121289	CEP89	1.26822	1.86008	0.0628739	0.681807
ENSG00000213402	PTPRCAP	0.673554	1.85957	0.0629465	0.36221
ENSG00000160255	ITGB2	13.2854	1.85813	0.0631506	7.14989
ENSG00000173391	OLR1	11.7575	1.85795	0.0631765	6.32823
ENSG00000184206	GOLGA6L4	-1.07067	-1.85665	0.0633607	0.576666
ENSG00000050748	MAPK9	-2.4857	-1.85646	0.0633881	1.33895
ENSG00000161551	ZNF577	-0.677172	-1.85574	0.0634903	0.364906
ENSG00000169398	PTK2	1.69748	1.85544	0.0635329	0.914865
ENSG00000153140	CETN3	-2.08119	-1.85301	0.063881	1.12314
ENSG00000227781	-	1.12761	1.85283	0.0639071	0.608589
ENSG00000236255	AC009404.1	-1.59439	-1.85125	0.0641343	0.86125
ENSG00000214491	SEC14L6	1.0793	1.84897	0.0644621	0.583729
ENSG00000196365	LONP1	-1.17989	-1.84726	0.064709	0.638721
ENSG00000227827	AC138969.2	-2.03845	-1.84672	0.0647879	1.10382
ENSG00000136197	C7orf25	3.41174	1.84577	0.0649255	1.84841
ENSG00000140465	CYP1A1	-1.39078	-1.84483	0.0650617	0.753876
ENSG00000176903	PNMA1	4.53644	1.84393	0.0651934	2.4602
ENSG00000272894	AC004982.2	-1.63288	-1.84225	0.0654383	0.886352
ENSG00000256980	KHDC1L	-1.42563	-1.83913	0.065896	0.775163
ENSG00000156831	NSMCE2	1.81943	1.8372	0.0661802	0.990328
ENSG00000085063	CD59	-1.65295	-1.83498	0.0665081	0.900798
ENSG00000203908	KHDC3L	-17.7469	-1.83404	0.0666488	9.67644
ENSG00000188321	ZNF559	0.656887	1.83293	0.0668133	0.358381
ENSG00000204740	MALRD1	1.13352	1.83186	0.0669726	0.618782
ENSG00000180185	FAHD1	-1.01733	-1.82926	0.0673611	0.556145
ENSG00000163945	UVSSA	1.37182	1.82841	0.0674875	0.750281
ENSG00000188629	ZNF177	1.01913	1.82798	0.0675519	0.557518
ENSG00000104412	EMC2	-2.03396	-1.82521	0.0679689	1.11437
ENSG00000235475	-	1.17908	1.82115	0.0685845	0.647437
ENSG00000197483	ZNF628	1.30158	1.81982	0.0687859	0.715225
ENSG00000196867	ZFP28	0.885999	1.81781	0.0690939	0.4874
ENSG00000148832	PAOX	4.75699	1.81588	0.0693882	2.61966
ENSG00000142632	ARHGEF19	-3.55415	-1.81245	0.0699165	1.96096
ENSG00000171843	MLLT3	2.8813	1.81235	0.0699315	1.58981
ENSG00000268758	ADGRE4P	-1.4132	-1.81206	0.0699763	0.779883
ENSG00000069998	HDHD5	-2.59446	-1.81156	0.0700539	1.43217
ENSG00000225880	LINC00115	3.10372	1.80955	0.0703659	1.71519
ENSG00000185880	TRIM69	0.981135	1.80906	0.0704413	0.542344
ENSG00000234065	MTND4P26	-1.56902	-1.80836	0.0705506	0.867648
ENSG00000101473	ACOT8	1.74174	1.8064	0.0708562	0.964209
ENSG00000137776	SLTM	-30.1424	-1.80617	0.0708921	16.6886
ENSG00000236790	LINC00299	-3.58193	-1.80572	0.0709627	1.98366
ENSG00000080007	DDX43	0.965446	1.80568	0.0709681	0.534671
ENSG00000146477	SLC22A3	-2.01016	-1.80417	0.0712047	1.11418
ENSG00000254800	AP006587.2	-2.69939	-1.80242	0.0714793	1.49764
ENSG00000159167	STC1	5.35544	1.80038	0.0718013	2.97462
ENSG00000177868	SVBP	0.663771	1.79873	0.072061	0.369021
ENSG00000145020	AMT	-1.33337	-1.79697	0.0723402	0.742008
ENSG00000197841	ZNF181	0.820447	1.79668	0.0723871	0.456647
ENSG00000134545	KLRC1	0.887814	1.79369	0.072863	0.494966
ENSG00000230044	AC110754.1	-2.64593	-1.79327	0.0729295	1.47548
ENSG00000224425	AC073869.2	-2.92005	-1.79304	0.0729659	1.62854
ENSG00000108666	C17orf75	2.91276	1.79293	0.0729842	1.62458
ENSG00000118939	UCHL3	0.969898	1.79287	0.0729938	0.540975
ENSG00000037757	MRI1	-0.878663	-1.79147	0.0732184	0.490471
ENSG00000232561	-	-0.930126	-1.78818	0.0737465	0.520151
ENSG00000229180	AC006001.3	-1.44302	-1.78756	0.0738468	0.807256
ENSG00000235109	ZSCAN31	-0.483413	-1.78592	0.0741117	0.27068
ENSG00000104938	CLEC4M	1.34284	1.78585	0.0741233	0.75193
ENSG00000177692	DNAJC28	1.25424	1.78552	0.0741776	0.702452
ENSG00000244071	RPL9P33	-3.89023	-1.77954	0.0751519	2.18609
ENSG00000164880	INTS1	-0.839739	-1.77925	0.0751985	0.471962
ENSG00000233927	RPS28	1.92633	1.77807	0.0753926	1.08338
ENSG00000050628	PTGER3	-1.24061	-1.77702	0.0755644	0.698141
ENSG00000124299	PEPD	-0.869508	-1.77633	0.0756791	0.489498
ENSG00000182397	DNM1P46	0.916983	1.7762	0.0757	0.516261
ENSG00000115840	SLC25A12	1.28608	1.77551	0.0758143	0.724344
ENSG00000126368	NR1D1	-1.61797	-1.77368	0.0761161	0.912213
ENSG00000267422	AC016582.2	-2.287	-1.77308	0.0762161	1.28985
ENSG00000114021	NIT2	0.582418	1.77268	0.0762823	0.328553
ENSG00000143067	ZNF697	1.61282	1.77177	0.0764324	0.910288
ENSG00000273203	AC006946.2	-1.30643	-1.76844	0.0769872	0.738746
ENSG00000179277	MEIS3P1	1.23066	1.76698	0.0772311	0.696477
ENSG00000182004	SNRPE	0.770878	1.76491	0.0775794	0.436781
ENSG00000148604	RGR	1.31302	1.76461	0.0776299	0.744087
ENSG00000243795	LINC02044	3.76989	1.76297	0.0779049	2.13837
ENSG00000185201	IFITM2	-1.01042	-1.76187	0.0780918	0.573496
ENSG00000255200	PGAM1P8	1.1093	1.76075	0.0782807	0.630015
ENSG00000213799	ZNF845	-1.96848	-1.76064	0.0783	1.11805
ENSG00000188732	FAM221A	-1.5767	-1.75961	0.0784737	0.896049
ENSG00000104979	C19orf53	-0.789032	-1.75919	0.0785459	0.448521
ENSG00000128408	RIBC2	-7.37025	-1.75861	0.0786439	4.19095
ENSG00000197563	PIGN	1.28412	1.7577	0.0787989	0.730571
ENSG00000254614	AP003068.2	0.712615	1.75385	0.0794557	0.406314
ENSG00000185736	ADARB2	1.63695	1.75358	0.0795019	0.933486
ENSG00000213619	NDUFS3	1.78865	1.75026	0.080074	1.02194
ENSG00000261556	SMG1P7	6.90281	1.74979	0.080155	3.94494
ENSG00000139675	HNRNPA1L2	1.28099	1.74845	0.0803858	0.732642
ENSG00000088305	DNMT3B	-1.50989	-1.74732	0.0805819	0.86412
ENSG00000234928	LINC01659	2.83031	1.74494	0.0809953	1.62201
ENSG00000137310	TCF19	0.735868	1.74412	0.0811377	0.421913
ENSG00000105501	SIGLEC5	-1.99071	-1.74279	0.0813703	1.14226
ENSG00000116883	AL591845.1	1.07593	1.74123	0.081644	0.617914
ENSG00000135100	HNF1A	-0.961446	-1.7393	0.0819811	0.552776
ENSG00000107099	DOCK8	-0.985483	-1.73711	0.0823686	0.567314
ENSG00000225264	ZNRF2P2	-1.65658	-1.73564	0.0826282	0.954449
ENSG00000101213	PTK6	1.13583	1.73109	0.083435	0.656134
ENSG00000233200	AL117336.1	0.703552	1.73108	0.083438	0.406424
ENSG00000150991	UBC	-9.70326	-1.7291	0.0837916	5.61174
ENSG00000117013	KCNQ4	2.52663	1.72819	0.0839534	1.46201
ENSG00000075539	FRYL	-1.20616	-1.7258	0.0843828	0.6989
ENSG00000178363	CALML3	0.870918	1.72501	0.084525	0.504876
ENSG00000196204	RNF216P1	-0.803434	-1.72298	0.0848925	0.466306
ENSG00000197062	ZSCAN26	0.959428	1.72024	0.0853897	0.557731
ENSG00000235209	AL022318.1	-11.0579	-1.71809	0.0857806	6.43617
ENSG00000267053	AC012617.1	1.22525	1.717	0.0859801	0.713602
ENSG00000135828	RNASEL	-1.29096	-1.71285	0.0867406	0.753691
ENSG00000137804	NUSAP1	0.556294	1.71183	0.0869284	0.324971
ENSG00000105519	CAPS	1.19301	1.71137	0.0870124	0.697105
ENSG00000160867	FGFR4	1.02341	1.71006	0.0872548	0.598466
ENSG00000229921	KIF25-AS1	0.990238	1.70845	0.0875525	0.579611
ENSG00000197363	ZNF517	0.94728	1.70689	0.0878429	0.554975
ENSG00000108786	HSD17B1	-2.11686	-1.70686	0.087849	1.24021
ENSG00000253321	AC099554.1	7.8212	1.70633	0.087947	4.58364
ENSG00000141994	DUS3L	-0.715476	-1.70624	0.0879626	0.419328
ENSG00000091640	SPAG7	-0.64795	-1.70568	0.0880678	0.379878
ENSG00000167842	MIS12	1.09541	1.70546	0.0881083	0.642293
ENSG00000117748	RPA2	0.498651	1.70473	0.0882442	0.29251
ENSG00000185532	PRKG1	-2.65542	-1.70263	0.0886365	1.5596
ENSG00000004534	RBM6	1.34331	1.70101	0.0889412	0.789715
ENSG00000125618	PAX8	0.842116	1.7002	0.0890942	0.495305
ENSG00000008324	SS18L2	1.67965	1.69547	0.089986	0.990668
ENSG00000157326	DHRS4	1.14147	1.69305	0.090445	0.674207
ENSG00000226543	MYL6P1	2.75887	1.69305	0.0904466	1.62953
ENSG00000214193	SH3D21	-1.16125	-1.69288	0.0904788	0.685965
ENSG00000236624	-	-3.00909	-1.69189	0.0906673	1.77854
ENSG00000240694	PNMA2	-3.12331	-1.69111	0.0908167	1.84691
ENSG00000181215	C4orf50	3.42877	1.69079	0.0908774	2.02791
ENSG00000250420	AACSP1	-1.47835	-1.69012	0.0910041	0.874696
ENSG00000132153	DHX30	-1.71094	-1.68818	0.0913776	1.01349
ENSG00000179270	PCARE	1.38382	1.6875	0.0915077	0.820042
ENSG00000272079	AC004233.3	2.48101	1.68171	0.0926251	1.47529
ENSG00000263305	AP005530.1	1.03744	1.6812	0.092724	0.617085
ENSG00000205978	NYNRIN	-1.83958	-1.68073	0.0928156	1.09451
ENSG00000261701	HPR	0.450578	1.67989	0.0929788	0.268219
ENSG00000160539	PLPP7	1.94116	1.67928	0.0930977	1.15595
ENSG00000108352	RAPGEFL1	1.55461	1.67447	0.0940376	0.928415
ENSG00000226516	FAM138B	-2.03023	-1.67391	0.0941476	1.21287
ENSG00000078246	TULP3	1.19984	1.67331	0.0942671	0.71705
ENSG00000175029	CTBP2	-2.78696	-1.67283	0.0943607	1.66601
ENSG00000204438	GPANK1	1.06845	1.67116	0.094691	0.639345
ENSG00000169021	UQCRFS1	6.26253	1.66823	0.0952695	3.75399
ENSG00000233196	AL096803.2	-1.43914	-1.66435	0.096042	0.864684
ENSG00000166452	AKIP1	1.44988	1.65832	0.0972533	0.874308
ENSG00000178809	TRIM73	-2.24431	-1.65631	0.0976594	1.35501
ENSG00000037637	FBXO42	1.16205	1.65379	0.0981695	0.702656
ENSG00000000419	DPM1	-0.83337	-1.65374	0.0981804	0.503931
ENSG00000101181	MTG2	1.60785	1.65253	0.0984258	0.972962
ENSG00000145476	CYP4V2	3.90929	1.65177	0.0985824	2.36673
ENSG00000108187	PBLD	-1.19385	-1.65115	0.0987078	0.723039
ENSG00000100997	ABHD12	2.96793	1.65016	0.0989106	1.79858
ENSG00000248098	BCKDHA	1.62153	1.64861	0.0992272	0.983573
ENSG00000119661	DNAL1	-1.64007	-1.64847	0.0992565	0.994905
ENSG00000124523	SIRT5	-0.966823	-1.64738	0.0994801	0.586886
ENSG00000126602	TRAP1	1.82766	1.64596	0.0997717	1.11039
ENSG00000204982	PRSS3P4	-0.824224	-1.64515	0.0999396	0.501004
ENSG00000161542	PRPSAP1	-0.527584	-1.64309	0.100364	0.321092
ENSG00000084207	GSTP1	0.587442	1.64239	0.10051	0.357676
ENSG00000176998	HCG4	-0.576167	-1.64013	0.100978	0.351293
ENSG00000226676	BX248123.1	1.74186	1.63848	0.101321	1.0631
ENSG00000171681	ATF7IP	-2.5666	-1.63738	0.10155	1.5675
ENSG00000144214	LYG1	-1.4845	-1.63723	0.101583	0.906718
ENSG00000113971	NPHP3	0.422908	1.63638	0.10176	0.258442
ENSG00000132906	CASP9	-2.59494	-1.63556	0.101932	1.58658
ENSG00000129422	MTUS1	35.5568	1.63514	0.102019	21.7453
ENSG00000188000	OR7D2	0.819902	1.63342	0.102381	0.501955
ENSG00000166529	ZSCAN21	-1.70697	-1.63224	0.102629	1.04578
ENSG00000124587	PEX6	0.711504	1.63205	0.102669	0.435957
ENSG00000213612	FAM220CP	0.689012	1.63137	0.102813	0.422353
ENSG00000133805	AMPD3	2.35194	1.62957	0.103192	1.44329
ENSG00000139531	SUOX	-1.1975	-1.62917	0.103276	0.735038
ENSG00000170324	FRMPD2	1.71768	1.62875	0.103365	1.0546
ENSG00000133313	CNDP2	-1.09514	-1.62828	0.103465	0.672572
ENSG00000197020	ZNF100	0.681663	1.62667	0.103808	0.419055
ENSG00000114770	ABCC5	-1.50428	-1.62576	0.104	0.925274
ENSG00000088053	GP6	-0.788361	-1.62193	0.104817	0.486062
ENSG00000003056	M6PR	1.45939	1.62163	0.104883	0.899952
ENSG00000188888	-	-1.18711	-1.62146	0.104919	0.732126
ENSG00000119383	PTPA	-1.38675	-1.62002	0.105229	0.856011
ENSG00000176927	EFCAB5	0.801623	1.61918	0.105409	0.49508
ENSG00000182366	FAM87A	2.07262	1.61831	0.105597	1.28073
ENSG00000145217	SLC26A1	4.55531	1.61763	0.105741	2.81603
ENSG00000036448	MYOM2	-2.60299	-1.61751	0.105768	1.60926
ENSG00000018236	CNTN1	1.94026	1.61745	0.105781	1.19958
ENSG00000236653	LINC01923	1.69021	1.61676	0.10593	1.04543
ENSG00000186026	ZNF284	68.1161	1.61625	0.10604	42.1445
ENSG00000148384	INPP5E	1.04474	1.61278	0.106792	0.647786
ENSG00000174547	MRPL11	-0.740731	-1.61267	0.106816	0.459319
ENSG00000197847	SLC22A20P	-1.48738	-1.61266	0.106818	0.922314
ENSG00000243646	IL10RB	-0.625131	-1.61232	0.106893	0.387722
ENSG00000137806	NDUFAF1	-0.552753	-1.61222	0.106913	0.342851
ENSG00000164465	DCBLD1	-1.09062	-1.61179	0.107007	0.676652
ENSG00000226380	AC016831.1	2.76295	1.60934	0.107543	1.71682
ENSG00000120451	SNX19	0.555847	1.60808	0.107819	0.34566
ENSG00000229413	AC018638.1	1.18916	1.60773	0.107894	0.739649
ENSG00000132122	SPATA6	-1.39144	-1.60748	0.107949	0.865605
ENSG00000170776	AKAP13	-2.19381	-1.60343	0.10884	1.3682
ENSG00000042429	MED17	2.31834	1.60199	0.109157	1.44716
ENSG00000228022	HCG20	2.33054	1.60101	0.109375	1.45567
ENSG00000226070	AL139275.1	-1.85095	-1.59878	0.10987	1.15773
ENSG00000185420	SMYD3	-1.57981	-1.5984	0.109954	0.988367
ENSG00000146540	C7orf50	0.645559	1.59759	0.110134	0.404083
ENSG00000129646	QRICH2	-0.675196	-1.5967	0.110333	0.42287
ENSG00000006459	KDM7A	1.87171	1.59529	0.110648	1.17328
ENSG00000182240	BACE2	3.85451	1.59473	0.110773	2.41704
ENSG00000163682	RPL9	4.8931	1.59369	0.111006	3.0703
ENSG00000145692	BHMT	0.5665	1.59339	0.111072	0.355531
ENSG00000215237	AL592293.1	4.74666	1.591	0.111609	2.98344
ENSG00000117528	ABCD3	-1.77524	-1.58901	0.112058	1.11719
ENSG00000164144	ARFIP1	-61.1083	-1.58804	0.112278	38.4804
ENSG00000111962	UST	-1.45482	-1.5879	0.112308	0.916189
ENSG00000273198	AL096803.3	1.69159	1.5866	0.112602	1.06617
ENSG00000256427	AC010175.1	-2.26741	-1.58289	0.113447	1.43245
ENSG00000233762	AC007969.1	1.43382	1.58196	0.113659	0.906361
ENSG00000100485	SOS2	-2.71659	-1.58123	0.113825	1.71802
ENSG00000120837	NFYB	3.06359	1.58059	0.113973	1.93826
ENSG00000104432	IL7	18.7224	1.57885	0.114369	11.8582
ENSG00000085382	HACE1	-1.41945	-1.57794	0.114579	0.899559
ENSG00000071462	BUD23	16.0121	1.57774	0.114625	10.1488
ENSG00000211455	STK38L	-0.858336	-1.57771	0.114631	0.544038
ENSG00000100218	RSPH14	-1.18497	-1.57767	0.114643	0.751094
ENSG00000085365	SCAMP1	-3.39976	-1.57756	0.114666	2.15508
ENSG00000228078	HLA-U	0.58581	1.57646	0.114919	0.371598
ENSG00000228221	LINC00578	-3.46548	-1.57576	0.115082	2.19924
ENSG00000162378	ZYG11B	-4.31869	-1.57499	0.115258	2.74204
ENSG00000116679	IVNS1ABP	3.06441	1.57479	0.115306	1.94592
ENSG00000101203	COL20A1	1.7577	1.57384	0.115525	1.11683
ENSG00000261377	PDCD6IPP2	-3.03058	-1.56981	0.116458	1.93054
ENSG00000181027	FKRP	-9.37361	-1.56904	0.116638	5.9741
ENSG00000254352	AC100854.1	7.52904	1.56827	0.116818	4.80085
ENSG00000242612	DECR2	-0.789472	-1.56713	0.117085	0.50377
ENSG00000259417	CTXND1	-1.73018	-1.56586	0.117381	1.10494
ENSG00000154889	MPPE1	-0.798508	-1.56584	0.117387	0.509956
ENSG00000163702	IL17RC	-6.52026	-1.56542	0.117485	4.16519
ENSG00000161912	ADCY10P1	-0.618036	-1.56432	0.117743	0.395083
ENSG00000272663	AC093635.1	-1.99844	-1.56372	0.117883	1.27801
ENSG00000196418	ZNF124	0.619614	1.56142	0.118425	0.396827
ENSG00000008988	RPS20	-1.46911	-1.56078	0.118575	0.941268
ENSG00000269908	-	2.17186	1.55952	0.118873	1.39265
ENSG00000132383	RPA1	-6.18694	-1.55775	0.119293	3.97172
ENSG00000106853	PTGR1	-0.864964	-1.55676	0.119528	0.555618
ENSG00000225498	AC002064.1	-1.29562	-1.55662	0.119562	0.832331
ENSG00000152217	SETBP1	-1.25049	-1.55625	0.119648	0.803528
ENSG00000243566	UPK3B	0.620315	1.55547	0.119833	0.398795
ENSG00000078487	ZCWPW1	-0.483941	-1.55511	0.11992	0.311194
ENSG00000180113	TDRD6	0.854768	1.55152	0.120778	0.550924
ENSG00000153666	-	8.58974	1.55063	0.120991	5.53953
ENSG00000117280	RAB29	-18.9301	-1.55038	0.121051	12.21
ENSG00000168071	CCDC88B	1.26882	1.55009	0.121119	0.818542
ENSG00000140830	TXNL4B	0.814479	1.54725	0.121803	0.526405
ENSG00000234177	LINC01114	2.6112	1.54454	0.122458	1.6906
ENSG00000230373	GOLGA6L5P	0.703953	1.5441	0.122564	0.455898
ENSG00000101188	NTSR1	1.77799	1.5441	0.122565	1.15147
ENSG00000189275	LINC01164	0.975207	1.54308	0.122812	0.631988
ENSG00000125409	TEKT3	1.20646	1.54278	0.122884	0.782006
ENSG00000271461	AL109809.4	1.65344	1.5424	0.122976	1.07199
ENSG00000011275	RNF216	-0.64987	-1.5415	0.123196	0.421584
ENSG00000100379	KCTD17	2.07614	1.54106	0.123302	1.34721
ENSG00000184492	FOXD4L1	2.70059	1.53871	0.123876	1.7551
ENSG00000198690	FAN1	1.43197	1.5381	0.124024	0.931001
ENSG00000254531	FLJ20021	1.34634	1.53793	0.124065	0.875419
ENSG00000099949	LZTR1	1.30553	1.53792	0.124069	0.848896
ENSG00000003249	DBNDD1	0.900013	1.53647	0.124423	0.585766
ENSG00000065989	PDE4A	38.1943	1.53621	0.124486	24.8626
ENSG00000087884	AAMDC	-1.22933	-1.53604	0.124528	0.800324
ENSG00000093072	ADA2	-3.06425	-1.53568	0.124616	1.99537
ENSG00000172543	CTSW	-4.90174	-1.53533	0.124702	3.19263
ENSG00000108509	CAMTA2	-2.45209	-1.53413	0.124997	1.59836
ENSG00000162998	FRZB	1.36295	1.53387	0.125061	0.888569
ENSG00000090612	ZNF268	-0.875612	-1.52901	0.126261	0.572665
ENSG00000175664	TEX26	-0.963386	-1.52794	0.126528	0.630514
ENSG00000233836	AC139769.1	1.68042	1.52762	0.126607	1.10003
ENSG00000118961	LDAH	0.654071	1.527	0.12676	0.428336
ENSG00000219481	NBPF1	-0.544503	-1.52609	0.126988	0.356797
ENSG00000008838	MED24	-0.89336	-1.52356	0.127619	0.586364
ENSG00000003509	NDUFAF7	0.435698	1.52237	0.127917	0.286198
ENSG00000198252	STYX	5.17052	1.51856	0.128874	3.40489
ENSG00000129538	RNASE1	-2.6907	-1.51691	0.12929	1.77381
ENSG00000155026	RSPH10B	0.770396	1.51643	0.129411	0.508034
ENSG00000181404	WASHC1	-1.00883	-1.51573	0.129587	0.665574
ENSG00000168404	MLKL	-2.09553	-1.51534	0.129685	1.38287
ENSG00000168765	GSTM4	-1.40772	-1.51383	0.130069	0.929907
ENSG00000164008	C1orf50	-0.465747	-1.51151	0.130659	0.308134
ENSG00000204514	ZNF814	-0.765079	-1.51084	0.130829	0.506392
ENSG00000007062	PROM1	-1.76446	-1.50881	0.131348	1.16944
ENSG00000076924	XAB2	1.65472	1.50764	0.131645	1.09755
ENSG00000136943	CTSV	1.94931	1.50735	0.131721	1.29321
ENSG00000141127	PRPSAP2	4.35442	1.50642	0.131959	2.89057
ENSG00000151704	KCNJ1	-0.832625	-1.50604	0.132057	0.552857
ENSG00000175220	ARHGAP1	1.18687	1.50549	0.132199	0.788364
ENSG00000261795	AC093627.7	-1.89905	-1.50363	0.132676	1.26297
ENSG00000238121	LINC00426	1.02844	1.50347	0.132718	0.684042
ENSG00000228050	TOP3BP1	0.548925	1.50302	0.132833	0.365214
ENSG00000106686	SPATA6L	1.70108	1.50283	0.132883	1.13192
ENSG00000204344	STK19	1.37971	1.50017	0.13357	0.919705
ENSG00000132388	UBE2G1	-1.52407	-1.49883	0.133917	1.01684
ENSG00000085644	ZNF213	1.75634	1.49824	0.134071	1.17227
ENSG00000055955	ITIH4	-0.625191	-1.49678	0.134449	0.417689
ENSG00000164078	MST1R	-1.03173	-1.49674	0.13446	0.689319
ENSG00000149231	CCDC82	-0.411992	-1.49441	0.135069	0.275689
ENSG00000120322	PCDHB8	0.734908	1.49434	0.135086	0.491794
ENSG00000154316	TDH	-6.39578	-1.49432	0.135092	4.28005
ENSG00000177398	UMODL1	-1.16251	-1.4925	0.135567	0.778901
ENSG00000187824	TMEM220	-1.57903	-1.49058	0.136071	1.05934
ENSG00000165646	SLC18A2	-2.78792	-1.48955	0.136342	1.87165
ENSG00000133114	GPALPP1	-3.00233	-1.48925	0.136422	2.01601
ENSG00000140955	ADAD2	0.863356	1.48773	0.136821	0.580316
ENSG00000115107	STEAP3	-2.31795	-1.48768	0.136834	1.55809
ENSG00000112874	NUDT12	2.16349	1.48759	0.136858	1.45435
ENSG00000137486	ARRB1	3.16018	1.48742	0.136903	2.1246
ENSG00000171368	TPPP	0.748003	1.48728	0.13694	0.502933
ENSG00000119509	INVS	-1.87672	-1.48679	0.137071	1.26226
ENSG00000135747	ZNF670-ZNF695	-1.07196	-1.48564	0.137374	0.721549
ENSG00000169299	PGM2	7.94762	1.48531	0.137462	5.35082
ENSG00000148484	RSU1	-1.8998	-1.48468	0.13763	1.2796
ENSG00000173805	HAP1	2.30168	1.48443	0.137694	1.55055
ENSG00000198502	HLA-DRB5	0.957896	1.48363	0.137908	0.645644
ENSG00000181004	BBS12	2.0128	1.48352	0.137936	1.35677
ENSG00000170523	KRT83	-0.498954	-1.48331	0.137993	0.336379
ENSG00000166840	GLYATL1	-1.38533	-1.4832	0.138021	0.934011
ENSG00000142856	ITGB3BP	1.64056	1.48285	0.138115	1.10636
ENSG00000233319	PPIAP32	-0.93658	-1.48244	0.138222	0.631781
ENSG00000270074	AC087203.3	1.24223	1.48217	0.138296	0.83812
ENSG00000041802	LSG1	-0.76569	-1.48158	0.138453	0.516807
ENSG00000197183	NOL4L	2.02696	1.48111	0.138577	1.36854
ENSG00000189306	RRP7A	-1.16723	-1.47956	0.13899	0.788902
ENSG00000257156	AC024909.1	-1.78114	-1.47937	0.139042	1.20398
ENSG00000135835	KIAA1614	-0.985547	-1.47908	0.13912	0.666327
ENSG00000154548	SRSF12	13.4004	1.47818	0.139359	9.06542
ENSG00000163362	INAVA	-1.37504	-1.47785	0.139449	0.930435
ENSG00000135686	KLHL36	-1.84177	-1.47751	0.139538	1.24653
ENSG00000124613	ZNF391	-0.879876	-1.4774	0.139569	0.595558
ENSG00000136051	WASHC4	1.05784	1.47598	0.139948	0.716703
ENSG00000197599	CCDC154	0.565451	1.47416	0.140438	0.383574
ENSG00000144834	TAGLN3	2.95955	1.46818	0.142056	2.0158
ENSG00000134744	TUT4	-3.44259	-1.46785	0.142146	2.34534
ENSG00000152642	GPD1L	-1.2527	-1.46581	0.1427	0.854611
ENSG00000168228	ZCCHC4	-1.12019	-1.46349	0.143335	0.765425
ENSG00000138346	DNA2	-0.616589	-1.4633	0.143385	0.421369
ENSG00000003402	CFLAR	1.30481	1.46191	0.143767	0.89254
ENSG00000178722	C5orf64	0.871035	1.46119	0.143964	0.596115
ENSG00000272361	AC005014.2	0.703381	1.45963	0.144391	0.481889
ENSG00000156239	N6AMT1	1.05236	1.45884	0.14461	0.721367
ENSG00000272375	AC026979.3	-1.29421	-1.45685	0.145157	0.888362
ENSG00000258626	COX7A2P1	-4.78394	-1.45592	0.145415	3.28585
ENSG00000239672	NME1	-0.704015	-1.45566	0.145486	0.483639
ENSG00000164978	NUDT2	0.755047	1.45511	0.14564	0.518894
ENSG00000147408	CSGALNACT1	-0.708868	-1.45502	0.145664	0.487188
ENSG00000204622	HLA-J	-2.88562	-1.45489	0.1457	1.98339
ENSG00000134444	RELCH	1.78082	1.45433	0.145854	1.22449
ENSG00000165548	TMEM63C	1.17725	1.45389	0.145977	0.809726
ENSG00000188234	AGAP4	-2.48094	-1.45081	0.146833	1.71004
ENSG00000114735	HEMK1	1.21539	1.44972	0.147136	0.838357
ENSG00000133063	CHIT1	0.982222	1.44956	0.14718	0.677598
ENSG00000059122	FLYWCH1	-2.83481	-1.44914	0.147299	1.9562
ENSG00000244291	-	0.438549	1.44837	0.147513	0.302787
ENSG00000163161	ERCC3	-2.19334	-1.44806	0.1476	1.51467
ENSG00000039650	PNKP	-0.863877	-1.44745	0.147771	0.596827
ENSG00000256269	HMBS	-1.01845	-1.4467	0.147982	0.703986
ENSG00000133983	COX16	-1.13232	-1.44664	0.147997	0.782726
ENSG00000242498	ARPIN	-2.49622	-1.44649	0.148038	1.7257
ENSG00000159199	ATP5MC1	3.90038	1.4444	0.148626	2.70034
ENSG00000155660	PDIA4	4.3787	1.44247	0.149169	3.03555
ENSG00000103202	NME4	0.952051	1.4397	0.149952	0.661284
ENSG00000063438	AHRR	-1.2686	-1.43969	0.149954	0.881162
ENSG00000089063	TMEM230	-2.65436	-1.43864	0.150254	1.84505
ENSG00000108107	RPL28	-0.790437	-1.43741	0.150601	0.549902
ENSG00000104738	MCM4	1.37038	1.43703	0.150711	0.953626
ENSG00000091542	ALKBH5	0.805536	1.43522	0.151225	0.561264
ENSG00000170430	MGMT	2.19245	1.43364	0.151675	1.52929
ENSG00000237438	CECR7	-1.72761	-1.43337	0.151753	1.20528
ENSG00000127564	PKMYT1	4.28699	1.4329	0.151887	2.99183
ENSG00000171608	PIK3CD	1.29609	1.43251	0.151999	0.90477
ENSG00000168243	GNG4	-0.762308	-1.43134	0.152332	0.532583
ENSG00000267605	AC016590.1	1.38027	1.43086	0.15247	0.964645
ENSG00000146223	RPL7L1	-1.15965	-1.43012	0.152681	0.810877
ENSG00000169914	OTUD3	-0.937655	-1.42799	0.153293	0.656623
ENSG00000094975	SUCO	-0.539228	-1.42675	0.153651	0.37794
ENSG00000168781	PPIP5K1	-1.67833	-1.42666	0.153677	1.1764
ENSG00000173210	ABLIM3	-0.863122	-1.42592	0.153892	0.605309
ENSG00000120370	GORAB	0.609256	1.42585	0.153912	0.427294
ENSG00000206344	HCG27	2.19969	1.42529	0.154074	1.54333
ENSG00000006282	SPATA20	-0.411765	-1.42486	0.154198	0.288987
ENSG00000169507	SLC38A11	-1.04475	-1.42448	0.154307	0.733422
ENSG00000162623	TYW3	1.60934	1.42447	0.15431	1.12978
ENSG00000105928	GSDME	-0.496143	-1.42359	0.154565	0.348516
ENSG00000176022	B3GALT6	2.79832	1.42297	0.154745	1.96653
ENSG00000225156	AC012354.1	-1.47669	-1.42272	0.154818	1.03794
ENSG00000165233	CARD19	5.49093	1.42223	0.154959	3.86079
ENSG00000183291	SELENOF	1.87477	1.42185	0.15507	1.31854
ENSG00000235370	DNM1P51	0.828033	1.4215	0.155171	0.582505
ENSG00000147813	NAPRT	2.78772	1.41915	0.155856	1.96436
ENSG00000176170	SPHK1	1.08578	1.41876	0.155969	0.765303
ENSG00000164182	NDUFAF2	-1.99359	-1.41635	0.156674	1.40756
ENSG00000090273	NUDC	0.893441	1.41614	0.156736	0.630901
ENSG00000076003	MCM6	0.621225	1.41575	0.156847	0.438794
ENSG00000268297	CLEC4GP1	-0.368886	-1.41534	0.156968	0.260634
ENSG00000108100	CCNY	12.7589	1.41507	0.157049	9.0165
ENSG00000250261	CCDC74BP1	2.77515	1.41454	0.157203	1.96187
ENSG00000254547	AC036111.1	-0.762801	-1.41366	0.157461	0.539592
ENSG00000042980	ADAM28	1.8844	1.41311	0.157623	1.33351
ENSG00000173480	ZNF417	1.11924	1.41217	0.157899	0.792568
ENSG00000031691	CENPQ	2.06744	1.41182	0.158003	1.46438
ENSG00000158161	EYA3	0.792058	1.41159	0.158072	0.561111
ENSG00000157911	PEX10	1.01195	1.41081	0.158301	0.71728
ENSG00000205084	TMEM231	-1.01472	-1.41002	0.158534	0.719653
ENSG00000104140	RHOV	2.632	1.40963	0.158648	1.86715
ENSG00000137033	IL33	-2.32776	-1.40885	0.158879	1.65224
ENSG00000268211	-	1.0168	1.40818	0.159078	0.722068
ENSG00000245975	AC090515.2	19.977	1.40809	0.159104	14.1873
ENSG00000244026	FAM86DP	3.4056	1.4048	0.160081	2.42426
ENSG00000172780	RAB43	-2.8062	-1.4039	0.160348	1.99886
ENSG00000111850	SMIM8	-1.07995	-1.40317	0.160565	0.769647
ENSG00000020922	MRE11	-1.27891	-1.40301	0.160614	0.91155
ENSG00000085465	OVGP1	-0.938917	-1.40262	0.160731	0.669403
ENSG00000187837	HIST1H1C	24.2508	1.40033	0.161415	17.3179
ENSG00000100889	PCK2	-5.75864	-1.39841	0.161991	4.11801
ENSG00000006283	CACNA1G	-23.9328	-1.39729	0.162326	17.128
ENSG00000105705	SUGP1	0.895001	1.39542	0.16289	0.641386
ENSG00000223849	AL354893.1	-1.13303	-1.39217	0.163871	0.813857
ENSG00000184601	C14orf180	1.55957	1.3921	0.163891	1.1203
ENSG00000116221	MRPL37	-1.70983	-1.38939	0.164714	1.23063
ENSG00000148296	SURF6	1.0293	1.38858	0.16496	0.741259
ENSG00000255621	AC023790.2	3.20639	1.38758	0.165264	2.31077
ENSG00000163093	BBS5	1.23189	1.38641	0.165621	0.888542
ENSG00000117791	MARC2	-1.10958	-1.37989	0.167622	0.804112
ENSG00000131650	KREMEN2	1.83659	1.37987	0.167628	1.33099
ENSG00000229107	ABHD17AP4	-1.16591	-1.37871	0.167985	0.845655
ENSG00000159210	SNF8	-1.65745	-1.37805	0.168188	1.20275
ENSG00000131023	LATS1	-1.65096	-1.3763	0.168728	1.19956
ENSG00000141458	NPC1	-1.35252	-1.37339	0.169631	0.984804
ENSG00000206052	DOK6	10.766	1.37275	0.169831	7.84266
ENSG00000166800	LDHAL6A	0.731525	1.37026	0.170605	0.533857
ENSG00000136213	CHST12	-1.06133	-1.36858	0.17113	0.775493
ENSG00000178343	SHISA3	1.39687	1.36809	0.171285	1.02104
ENSG00000204429	AL451142.1	-46.0922	-1.36745	0.171484	33.7066
ENSG00000184385	UMODL1-AS1	-0.462727	-1.36729	0.171533	0.338425
ENSG00000152954	NRSN1	4.31135	1.36684	0.171675	3.15425
ENSG00000125703	ATG4C	-1.50123	-1.3653	0.17216	1.09956
ENSG00000100243	CYB5R3	1.28216	1.3645	0.17241	0.939654
ENSG00000128891	CCDC32	-0.803076	-1.36433	0.172464	0.588624
ENSG00000184923	NUTM2A	0.626095	1.36426	0.172485	0.458925
ENSG00000162688	AGL	1.6595	1.36349	0.172727	1.2171
ENSG00000162714	ZNF496	-1.02056	-1.36286	0.172927	0.748835
ENSG00000182319	-	-57.1031	-1.36204	0.173185	41.9247
ENSG00000204520	MICA	-0.506159	-1.36161	0.173319	0.371734
ENSG00000237276	ANO7L1	-3.31703	-1.35999	0.173833	2.43901
ENSG00000169857	AVEN	-1.3007	-1.35995	0.173846	0.956435
ENSG00000227262	HCG4B	-1.19259	-1.35874	0.174227	0.877717
ENSG00000182256	GABRG3	-3.77723	-1.35839	0.174341	2.78067
ENSG00000108799	EZH1	-0.760419	-1.35805	0.174447	0.559933
ENSG00000108384	RAD51C	0.60495	1.35649	0.174945	0.445969
ENSG00000266907	AC006116.1	-0.91431	-1.35579	0.175167	0.674376
ENSG00000273100	AL596442.2	1.51183	1.35528	0.175327	1.11551
ENSG00000156639	ZFAND3	0.665971	1.35475	0.175497	0.491582
ENSG00000104904	OAZ1	-1.09901	-1.3547	0.175514	0.811257
ENSG00000127337	YEATS4	0.55299	1.35421	0.175668	0.408347
ENSG00000099977	DDT	2.13067	1.35388	0.175775	1.57376
ENSG00000166734	CASC4	-0.959367	-1.35303	0.176048	0.709053
ENSG00000221955	SLC12A8	-1.5273	-1.35256	0.176197	1.1292
ENSG00000187186	AL162231.1	1.9208	1.35238	0.176255	1.42032
ENSG00000176386	CDC26	0.91013	1.35236	0.176262	0.672996
ENSG00000267731	AC005332.2	0.790952	1.35193	0.176396	0.585052
ENSG00000161243	FBXO27	-2.65661	-1.3511	0.176662	1.96625
ENSG00000271948	-	-11.4906	-1.35075	0.176776	8.50682
ENSG00000188677	PARVB	1.0376	1.34898	0.177344	0.769176
ENSG00000197147	LRRC8B	1.80875	1.34848	0.177503	1.34132
ENSG00000164039	BDH2	-1.29533	-1.34834	0.177548	0.960679
ENSG00000267623	AC005357.2	-5.44198	-1.34628	0.178212	4.04223
ENSG00000167702	KIFC2	-1.90259	-1.34525	0.178545	1.4143
ENSG00000264433	-	-1.1795	-1.3442	0.178885	0.877477
ENSG00000271643	AC112220.2	0.981065	1.34368	0.179053	0.730134
ENSG00000182628	SKA2	-1.90678	-1.34356	0.17909	1.4192
ENSG00000010270	STARD3NL	3.51065	1.34307	0.179249	2.6139
ENSG00000073008	PVR	1.33307	1.34303	0.179263	0.992587
ENSG00000185619	PCGF3	-1.29631	-1.342	0.179596	0.965953
ENSG00000163827	LRRC2	1.44999	1.34176	0.179672	1.08066
ENSG00000205583	STAG3L1	-0.891412	-1.34142	0.179783	0.664527
ENSG00000153157	SYCP2L	-0.971013	-1.33885	0.18062	0.72526
ENSG00000159792	PSKH1	1.76674	1.33835	0.180783	1.32009
ENSG00000126247	CAPNS1	0.613174	1.33819	0.180835	0.458212
ENSG00000189298	ZKSCAN3	0.785548	1.33768	0.181	0.587246
ENSG00000107623	-	-3.05546	-1.33645	0.181401	2.28624
ENSG00000169026	SLC49A3	0.811626	1.3361	0.181516	0.607459
ENSG00000164535	DAGLB	0.825764	1.33574	0.181634	0.618207
ENSG00000108823	SGCA	-0.694431	-1.33397	0.182214	0.520575
ENSG00000145198	VWA5B2	-0.604073	-1.3338	0.18227	0.452896
ENSG00000103855	CD276	3.46668	1.33324	0.182454	2.60019
ENSG00000161996	WDR90	-1.02477	-1.32806	0.184159	0.771633
ENSG00000164188	RANBP3L	1.12852	1.3278	0.184244	0.849919
ENSG00000205809	KLRC2	-1.0282	-1.32648	0.184681	0.775135
ENSG00000181817	LSM10	1.40414	1.32575	0.184921	1.05912
ENSG00000136250	AOAH	-1.35801	-1.3239	0.185536	1.02577
ENSG00000173611	SCAI	3.89848	1.32352	0.185662	2.94554
ENSG00000178467	P4HTM	-1.56273	-1.32289	0.185871	1.1813
ENSG00000105127	AKAP8	-4.57837	-1.32256	0.185982	3.46175
ENSG00000254997	KRTAP5-9	-0.723496	-1.32173	0.186258	0.547385
ENSG00000204228	HSD17B8	-1.00644	-1.32064	0.186622	0.762087
ENSG00000254100	-	-1.18355	-1.31991	0.186864	0.896686
ENSG00000175482	POLD4	4.29737	1.31974	0.186921	3.25622
ENSG00000180279	LINC01869	0.417434	1.31855	0.187318	0.316585
ENSG00000178460	MCMDC2	1.51749	1.31836	0.187385	1.15105
ENSG00000180089	TMEM86B	-0.794505	-1.31822	0.187431	0.602711
ENSG00000152433	ZNF547	-1.27151	-1.31757	0.187646	0.965035
ENSG00000134996	OSTF1	3.80133	1.31614	0.188127	2.88824
ENSG00000163431	LMOD1	-1.18285	-1.31523	0.188431	0.899349
ENSG00000162298	SYVN1	-1.35842	-1.31475	0.188594	1.03321
ENSG00000163138	PACRGL	-0.563139	-1.31475	0.188594	0.428324
ENSG00000228238	AL096803.1	-1.30498	-1.31424	0.188766	0.992957
ENSG00000165714	BORCS5	1.03333	1.31322	0.18911	0.786868
ENSG00000239389	PCDHA13	0.723124	1.31308	0.189155	0.550706
ENSG00000143156	NME7	-0.92888	-1.31242	0.189377	0.707759
ENSG00000105185	PDCD5	-1.10843	-1.31198	0.189526	0.84485
ENSG00000169836	TACR3	3.65823	1.31161	0.18965	2.78911
ENSG00000205085	FAM71F2	0.78962	1.31059	0.189996	0.602492
ENSG00000021488	SLC7A9	0.563222	1.31015	0.190144	0.42989
ENSG00000108591	DRG2	-13.9602	-1.30826	0.190786	10.6709
ENSG00000138592	USP8	2.77174	1.30776	0.190954	2.11945
ENSG00000122873	CISD1	-1.86473	-1.30663	0.191338	1.42713
ENSG00000159228	CBR1	-2.43278	-1.30641	0.191414	1.86219
ENSG00000176209	SMIM19	23.2708	1.30634	0.191437	17.8137
ENSG00000189339	SLC35E2B	2.00521	1.30622	0.191479	1.53513
ENSG00000172345	STARD5	0.778419	1.30598	0.19156	0.596042
ENSG00000084072	PPIE	0.49995	1.30459	0.192033	0.383224
ENSG00000188133	TMEM215	1.11596	1.30364	0.192356	0.856035
ENSG00000270346	-	-0.71242	-1.30361	0.192368	0.546499
ENSG00000267023	LRRC37A16P	-0.503137	-1.30313	0.192532	0.3861
ENSG00000134769	DTNA	-1.51325	-1.30229	0.192817	1.16199
ENSG00000075131	TIPIN	0.378455	1.30202	0.192911	0.290669
ENSG00000183828	NUDT14	-4.81562	-1.30102	0.193253	3.70143
ENSG00000225385	AL353572.1	-6.44381	-1.30022	0.193526	4.95594
ENSG00000145979	TBC1D7	-1.01466	-1.29818	0.194225	0.781603
ENSG00000101247	NDUFAF5	-1.6731	-1.29762	0.194418	1.28936
ENSG00000174720	LARP7	1.65671	1.29731	0.194523	1.27703
ENSG00000135213	-	-0.514452	-1.29627	0.194881	0.396869
ENSG00000088035	ALG6	-2.3061	-1.29586	0.195025	1.7796
ENSG00000254507	DEFB131E	4.35889	1.2933	0.195908	3.37036
ENSG00000135390	ATP5MC2	0.348884	1.29244	0.196205	0.269942
ENSG00000235098	ANKRD65	0.487061	1.29102	0.196696	0.377268
ENSG00000185591	SP1	0.827805	1.29068	0.196815	0.641372
ENSG00000166436	TRIM66	0.944406	1.28908	0.197371	0.732621
ENSG00000267452	LINC02073	-1.28328	-1.28683	0.198154	0.99724
ENSG00000236397	DDX11L2	-0.625751	-1.28643	0.198293	0.486424
ENSG00000198874	TYW1	0.420261	1.28578	0.19852	0.326853
ENSG00000182472	CAPN12	0.984327	1.28553	0.198608	0.765699
ENSG00000196937	FAM3C	-1.28785	-1.28512	0.198749	1.00212
ENSG00000130701	RBBP8NL	0.424895	1.28491	0.198823	0.33068
ENSG00000256810	AC078925.1	-1.59882	-1.28489	0.19883	1.24432
ENSG00000260382	AC087481.1	1.04755	1.28388	0.199183	0.815926
ENSG00000100577	GSTZ1	-0.773155	-1.28181	0.199908	0.603172
ENSG00000225398	PGM5P4	-0.805231	-1.28178	0.199919	0.628212
ENSG00000198515	CNGA1	0.540916	1.28176	0.199927	0.422011
ENSG00000119227	PIGZ	0.39535	1.28013	0.2005	0.308836
ENSG00000243753	HLA-L	-0.998784	-1.27965	0.200667	0.780512
ENSG00000131697	NPHP4	-0.843259	-1.27958	0.200692	0.659011
ENSG00000125827	TMX4	-0.632149	-1.27783	0.201311	0.494707
ENSG00000117983	MUC5B	0.508238	1.27752	0.201419	0.397832
ENSG00000128944	KNSTRN	-0.45782	-1.27719	0.201535	0.358459
ENSG00000070371	CLTCL1	0.456496	1.27655	0.201761	0.357601
ENSG00000182632	CCNYL2	1.0772	1.27635	0.201831	0.843967
ENSG00000154305	MIA3	-1.61972	-1.27602	0.201948	1.26935
ENSG00000123685	BATF3	0.746919	1.27537	0.202178	0.585649
ENSG00000154144	TBRG1	-1.17208	-1.27479	0.202384	0.919429
ENSG00000269949	AC069307.1	0.643805	1.27429	0.202561	0.505227
ENSG00000272556	GTF2IP13	1.73712	1.27201	0.20337	1.36565
ENSG00000164111	ANXA5	-0.425032	-1.27159	0.203519	0.334252
ENSG00000178222	RNF212	1.63219	1.27045	0.203925	1.28474
ENSG00000205423	CNEP1R1	-1.46101	-1.26948	0.204268	1.15087
ENSG00000148600	CDHR1	-0.660483	-1.26947	0.204275	0.520285
ENSG00000159335	PTMS	-0.772266	-1.26912	0.204397	0.608502
ENSG00000204947	ZNF425	-0.924223	-1.2689	0.204475	0.728363
ENSG00000165973	NELL1	3.48457	1.26659	0.205303	2.75115
ENSG00000145687	SSBP2	2.20491	1.26579	0.205588	1.74193
ENSG00000186417	GLDN	1.36919	1.26557	0.205667	1.08188
ENSG00000149600	COMMD7	-2.31447	-1.26483	0.205932	1.82987
ENSG00000224557	HLA-DPB2	0.384155	1.26477	0.205952	0.303734
ENSG00000105136	ZNF419	1.42051	1.26093	0.207335	1.12656
ENSG00000168038	ULK4	2.30696	1.26069	0.20742	1.82991
ENSG00000129214	SHBG	-0.796082	-1.25966	0.207791	0.631979
ENSG00000153162	BMP6	4.46024	1.2594	0.207886	3.54156
ENSG00000139537	CCDC65	0.587665	1.25838	0.208255	0.467002
ENSG00000117834	SLC5A9	1.93236	1.25805	0.208373	1.53599
ENSG00000132881	CPLANE2	6.67203	1.25724	0.208667	5.30689
ENSG00000007516	BAIAP3	-0.625123	-1.25692	0.208782	0.497344
ENSG00000128272	ATF4	0.914263	1.25627	0.209017	0.727759
ENSG00000242866	STRC	-0.680576	-1.25561	0.209258	0.542029
ENSG00000188529	SRSF10	-1.28903	-1.25559	0.209264	1.02663
ENSG00000213221	DNLZ	0.386257	1.25328	0.210102	0.308196
ENSG00000254373	AC112191.2	-2.30418	-1.25326	0.210111	1.83855
ENSG00000072609	CHFR	-0.640912	-1.2527	0.210315	0.511624
ENSG00000112697	TMEM30A	-2.19135	-1.25267	0.210326	1.74934
ENSG00000075975	MKRN2	-3.12592	-1.25177	0.210655	2.49721
ENSG00000204257	HLA-DMA	-0.536202	-1.2509	0.210971	0.428652
ENSG00000256276	-	-1.61322	-1.2508	0.211006	1.28975
ENSG00000160392	C19orf47	0.62913	1.2503	0.21119	0.503183
ENSG00000089053	ANAPC5	86.7545	1.24955	0.211463	69.4285
ENSG00000143155	TIPRL	-0.411406	-1.24852	0.211842	0.329516
ENSG00000089916	GPATCH2L	-0.90686	-1.24757	0.212187	0.726899
ENSG00000188811	NHLRC3	-1.43059	-1.24597	0.212776	1.14817
ENSG00000180178	FAR2P1	2.16473	1.24588	0.212809	1.73751
ENSG00000165271	NOL6	0.368977	1.24437	0.213364	0.296518
ENSG00000134324	LPIN1	-4.11255	-1.24434	0.213374	3.305
ENSG00000100106	TRIOBP	-1.38258	-1.24205	0.214218	1.11314
ENSG00000070476	ZXDC	1.6996	1.24126	0.21451	1.36925
ENSG00000170074	FAM153A	-1.98536	-1.24029	0.21487	1.60073
ENSG00000174374	-	0.544331	1.24007	0.21495	0.438952
ENSG00000214562	NUTM2D	-2.18518	-1.23975	0.215066	1.76259
ENSG00000164068	RNF123	-1.35641	-1.23967	0.215099	1.09418
ENSG00000183778	B3GALT5	3.23331	1.23946	0.215174	2.60864
ENSG00000232001	AC108868.2	-4.30391	-1.23921	0.215267	3.4731
ENSG00000214575	CPEB1	1.37439	1.23727	0.215987	1.11083
ENSG00000103160	HSDL1	0.656905	1.23658	0.216243	0.531228
ENSG00000153406	NMRAL1	-1.08336	-1.2355	0.216646	0.876864
ENSG00000188933	USP32P1	1.21224	1.23505	0.216811	0.981526
ENSG00000131558	EXOC4	-1.05039	-1.23499	0.216836	0.850531
ENSG00000272462	U91328.1	0.416673	1.23476	0.216921	0.337454
ENSG00000238290	AL034417.2	-0.859406	-1.23472	0.216934	0.696032
ENSG00000116171	SCP2	2.05685	1.23433	0.21708	1.66637
ENSG00000023228	NDUFS1	-6.43974	-1.23415	0.217149	5.21797
ENSG00000134202	GSTM3	0.707242	1.23273	0.217678	0.573722
ENSG00000065882	TBC1D1	0.522349	1.23239	0.217803	0.423849
ENSG00000219755	AL137784.1	4.61212	1.2323	0.217835	3.74268
ENSG00000130714	POMT1	0.86954	1.23138	0.218181	0.706151
ENSG00000219435	CATSPERZ	-0.353072	-1.23097	0.218334	0.286825
ENSG00000266490	AC127024.5	0.681619	1.22949	0.218889	0.554392
ENSG00000140873	ADAMTS18	-3.79542	-1.22804	0.219432	3.09064
ENSG00000109534	GAR1	2.86726	1.22729	0.219715	2.33626
ENSG00000232210	-	1.035	1.22691	0.219855	0.843579
ENSG00000228038	VN1R51P	0.790905	1.2263	0.220085	0.64495
ENSG00000120669	SOHLH2	-0.410439	-1.22534	0.220448	0.33496
ENSG00000272849	AC084018.1	1.69242	1.22521	0.220496	1.38133
ENSG00000205879	FAM90A2P	1.05136	1.22492	0.220604	0.858306
ENSG00000135373	EHF	-3.24081	-1.22452	0.220755	2.64659
ENSG00000099797	TECR	-1.01639	-1.2245	0.220764	0.830048
ENSG00000268673	AC004597.1	-1.03509	-1.22384	0.221012	0.845771
ENSG00000122912	SLC25A16	0.822319	1.22308	0.2213	0.672336
ENSG00000253161	LINC01605	-3.71983	-1.22202	0.2217	3.044
ENSG00000273061	CDC37L1-DT	2.53748	1.22155	0.221878	2.07726
ENSG00000171241	SHCBP1	-0.943975	-1.22008	0.222436	0.773702
ENSG00000167264	DUS2	0.535029	1.21763	0.223363	0.439401
ENSG00000270237	-	-1.04241	-1.21699	0.223609	0.856546
ENSG00000217702	AC073263.1	-0.526186	-1.2169	0.223644	0.4324
ENSG00000069424	KCNAB2	-1.49509	-1.21636	0.223847	1.22915
ENSG00000257534	AC023794.4	0.967258	1.2158	0.22406	0.795571
ENSG00000259051	HNRNPUP1	1.63682	1.21498	0.224374	1.3472
ENSG00000075461	CACNG4	-1.55913	-1.21489	0.224409	1.28335
ENSG00000258647	LINC00930	1.199	1.21427	0.224645	0.987424
ENSG00000204033	LRIT2	-0.700033	-1.21358	0.224909	0.576833
ENSG00000175170	FAM182B	1.1246	1.21342	0.224968	0.926796
ENSG00000099251	HSD17B7P2	1.72584	1.2128	0.225205	1.42302
ENSG00000101197	BIRC7	-2.72882	-1.21268	0.225253	2.25024
ENSG00000240707	LINC01168	-18.8597	-1.21194	0.225535	15.5616
ENSG00000117640	MTFR1L	1.77929	1.21191	0.225545	1.46817
ENSG00000134184	GSTM1	0.582671	1.21151	0.225699	0.480944
ENSG00000215440	NPEPL1	0.584962	1.21054	0.226073	0.483226
ENSG00000152034	MCHR2	-0.821654	-1.21039	0.226128	0.678831
ENSG00000123975	CKS2	-2.49925	-1.20962	0.226423	2.06614
ENSG00000213145	CRIP1	1.33845	1.20831	0.226928	1.1077
ENSG00000164627	KIF6	0.711132	1.20791	0.227083	0.58873
ENSG00000065600	TMEM206	1.13127	1.20759	0.227205	0.9368
ENSG00000138615	CILP	-0.978909	-1.20717	0.227367	0.810912
ENSG00000108785	HSD17B1P1	-0.71313	-1.2069	0.227471	0.590878
ENSG00000229360	PPP1R2P5	0.603272	1.20681	0.227506	0.499891
ENSG00000131711	MAP1B	0.59045	1.2068	0.227507	0.489267
ENSG00000141456	PELP1	4.40018	1.20644	0.227646	3.64723
ENSG00000026025	VIM	1.49237	1.20516	0.228141	1.23832
ENSG00000100038	TOP3B	-0.496979	-1.20426	0.22849	0.412685
ENSG00000126391	FRMD8	1.34004	1.20341	0.228817	1.11353
ENSG00000198169	ZNF251	-1.18342	-1.20234	0.229232	0.98426
ENSG00000165125	TRPV6	0.478958	1.20194	0.229386	0.398487
ENSG00000232063	AL691447.2	0.992953	1.20096	0.229765	0.826796
ENSG00000117122	MFAP2	-86.0568	-1.20004	0.230124	71.7116
ENSG00000161682	FAM171A2	2.53148	1.19945	0.230353	2.11054
ENSG00000260261	AC124944.3	1.12809	1.19925	0.23043	0.940664
ENSG00000163870	TPRA1	4.14275	1.19839	0.230765	3.45693
ENSG00000166126	AMN	1.11018	1.19822	0.23083	0.926522
ENSG00000231541	RPS6P2	0.570272	1.19585	0.231755	0.476876
ENSG00000225724	ASH2LP3	-18.3489	-1.19472	0.232197	15.3583
ENSG00000115325	DOK1	2.68951	1.19397	0.23249	2.25258
ENSG00000205837	LINC00487	-1.25789	-1.19293	0.232898	1.05445
ENSG00000184454	NCMAP	-1.30631	-1.19289	0.232912	1.09508
ENSG00000198797	BRINP2	-1.74043	-1.19288	0.232918	1.45902
ENSG00000159307	SCUBE1	0.954391	1.1912	0.233574	0.801199
ENSG00000233822	HIST1H2BN	1.12669	1.19103	0.233641	0.945978
ENSG00000239883	PARGP1	1.20549	1.19103	0.233641	1.01214
ENSG00000149743	TRPT1	0.662892	1.1903	0.233929	0.556912
ENSG00000196821	C6orf106	0.791581	1.18945	0.234263	0.665503
ENSG00000128487	SPECC1	1.07625	1.18801	0.234828	0.905927
ENSG00000172322	CLEC12A	0.834824	1.18484	0.236081	0.704589
ENSG00000213590	AL807752.1	1.19217	1.18378	0.236498	1.00708
ENSG00000196071	OR2L13	2.67105	1.18352	0.236603	2.25687
ENSG00000106789	CORO2A	-1.19551	-1.18273	0.236915	1.01081
ENSG00000162585	FAAP20	-0.884966	-1.18167	0.237336	0.748911
ENSG00000018699	TTC27	0.542324	1.18162	0.237357	0.458968
ENSG00000117407	ARTN	-2.68794	-1.18034	0.237866	2.27727
ENSG00000214597	-	1.09141	1.17986	0.238056	0.925031
ENSG00000267795	SMIM22	-0.907061	-1.17853	0.238586	0.769656
ENSG00000167941	SOST	-16.9463	-1.17818	0.238723	14.3834
ENSG00000183506	PI4KAP2	0.546373	1.17782	0.238867	0.463884
ENSG00000100058	CRYBB2P1	0.641864	1.17776	0.238893	0.544988
ENSG00000079257	LXN	0.755506	1.17718	0.239124	0.641793
ENSG00000151470	C4orf33	-2.64974	-1.17702	0.239189	2.25124
ENSG00000006210	CX3CL1	-7.46762	-1.17686	0.23925	6.34535
ENSG00000135968	GCC2	-0.86883	-1.1764	0.239433	0.738547
ENSG00000232112	TMA7	0.625972	1.17604	0.239578	0.532271
ENSG00000115368	WDR75	-0.358575	-1.17571	0.23971	0.304985
ENSG00000198182	ZNF607	-0.370609	-1.1749	0.240036	0.315439
ENSG00000171109	MFN1	-0.725757	-1.17423	0.240303	0.61807
ENSG00000088340	FER1L4	1.14057	1.1737	0.240513	0.971768
ENSG00000177058	SLC38A9	-1.96972	-1.17336	0.24065	1.67869
ENSG00000272710	AC133041.1	5.84988	1.17336	0.24065	4.98556
ENSG00000257542	OR7E47P	-0.667848	-1.17228	0.241084	0.5697
ENSG00000125485	DDX31	-0.519118	-1.17211	0.241151	0.44289
ENSG00000138757	G3BP2	1.03269	1.17141	0.241434	0.881577
ENSG00000116652	DLEU2L	1.58235	1.17052	0.241791	1.35183
ENSG00000108465	CDK5RAP3	0.939424	1.16941	0.24224	0.803334
ENSG00000205632	LINC01310	13.0222	1.16873	0.242511	11.1422
ENSG00000127947	PTPN12	-0.636371	-1.16813	0.242753	0.544777
ENSG00000196968	FUT11	3.17035	1.16761	0.242965	2.71525
ENSG00000088682	COQ9	-1.18809	-1.16696	0.243226	1.0181
ENSG00000164031	DNAJB14	1.06081	1.16661	0.243366	0.909306
ENSG00000163444	TMEM183A	-1.38511	-1.16641	0.243451	1.1875
ENSG00000221947	XKR9	0.383043	1.16588	0.243665	0.328545
ENSG00000105258	POLR2I	0.584744	1.16574	0.243718	0.501606
ENSG00000197937	ZNF347	-0.838416	-1.16549	0.243819	0.719366
ENSG00000147535	PLPP5	1.10294	1.1651	0.24398	0.946654
ENSG00000258586	LINC02274	0.492564	1.16494	0.244045	0.422825
ENSG00000184984	CHRM5	-1.21883	-1.16491	0.244057	1.04629
ENSG00000111641	NOP2	-0.672496	-1.1648	0.2441	0.577348
ENSG00000104524	PYCR3	1.28213	1.16414	0.244369	1.10136
ENSG00000272800	AC021851.1	0.876721	1.16404	0.24441	0.753174
ENSG00000041357	PSMA4	0.904367	1.16369	0.244548	0.777152
ENSG00000181450	ZNF678	-9.795	-1.16365	0.244566	8.41748
ENSG00000243710	CFAP57	1.28523	1.16306	0.244804	1.10504
ENSG00000214078	CPNE1	0.362782	1.16288	0.24488	0.31197
ENSG00000119685	TTLL5	0.529385	1.16178	0.245325	0.455668
ENSG00000144824	PHLDB2	-1.33298	-1.16129	0.245523	1.14784
ENSG00000272864	AC135803.1	-3.05963	-1.15883	0.246527	2.64028
ENSG00000259577	CERNA1	-0.343468	-1.15869	0.246583	0.296428
ENSG00000272341	AL137003.2	6.4507	1.15866	0.246595	5.56738
ENSG00000122359	ANXA11	0.769314	1.15861	0.246615	0.663997
ENSG00000225056	AL121894.1	0.888849	1.15853	0.246648	0.767221
ENSG00000177283	FZD8	4.3168	1.15824	0.246766	3.72703
ENSG00000165533	TTC8	-2.3577	-1.15786	0.246919	2.03625
ENSG00000215452	ZNF663P	1.39529	1.15766	0.247002	1.20526
ENSG00000151176	PLBD2	0.816241	1.15732	0.247142	0.705286
ENSG00000155816	FMN2	-1.39147	-1.15666	0.247412	1.20301
ENSG00000054282	SDCCAG8	-2.59756	-1.15571	0.247801	2.24759
ENSG00000180817	PPA1	-0.98398	-1.15481	0.248167	0.852069
ENSG00000173404	INSM1	4.85233	1.15472	0.248206	4.20218
ENSG00000213777	AC011487.1	-2.73485	-1.15453	0.248282	2.3688
ENSG00000184465	WDR27	0.661733	1.15428	0.248386	0.573286
ENSG00000101460	MAP1LC3A	0.516987	1.15229	0.249202	0.448661
ENSG00000206127	GOLGA8O	1.35554	1.15189	0.249367	1.1768
ENSG00000231485	AL357078.1	1.89286	1.15026	0.250039	1.6456
ENSG00000007944	MYLIP	3.33864	1.14986	0.250201	2.90351
ENSG00000248174	LINC02268	0.786106	1.14961	0.250305	0.683803
ENSG00000170185	USP38	1.6393	1.14864	0.250706	1.42717
ENSG00000180745	CLRN3	-2.83148	-1.14831	0.250841	2.46578
ENSG00000091490	SEL1L3	-1.56228	-1.14828	0.250852	1.36053
ENSG00000197958	RPL12	-0.922944	-1.14803	0.250955	0.803935
ENSG00000146054	TRIM7	0.76627	1.14704	0.251364	0.668039
ENSG00000137868	STRA6	-0.739921	-1.14671	0.251502	0.645256
ENSG00000132958	TPTE2	-2.70338	-1.14662	0.251537	2.35769
ENSG00000164347	GFM2	0.650339	1.14651	0.251585	0.567235
ENSG00000134548	SPX	-1.25853	-1.14605	0.251775	1.09815
ENSG00000148814	LRRC27	-0.369803	-1.145	0.252209	0.322971
ENSG00000272947	-	0.40941	1.14446	0.252435	0.357733
ENSG00000204463	BAG6	-0.5483	-1.14305	0.253019	0.479683
ENSG00000164815	ORC5	-0.71563	-1.14214	0.253397	0.626571
ENSG00000161010	MRNIP	-1.59022	-1.14185	0.253516	1.39267
ENSG00000129595	EPB41L4A	-1.9374	-1.14138	0.25371	1.69742
ENSG00000100441	KHNYN	-0.841833	-1.14027	0.254172	0.738273
ENSG00000146147	MLIP	1.13812	1.14016	0.254221	0.998214
ENSG00000120647	CCDC77	-2.06418	-1.14008	0.254253	1.81056
ENSG00000125637	PSD4	-0.928808	-1.13826	0.255012	0.815989
ENSG00000159202	UBE2Z	-7.7514	-1.13817	0.255049	6.8104
ENSG00000132196	HSD17B7	-0.899701	-1.1381	0.255079	0.790529
ENSG00000125337	KIF25	1.284	1.13719	0.255459	1.1291
ENSG00000051108	HERPUD1	-0.879478	-1.13705	0.255515	0.77347
ENSG00000118579	MED28	-6.35122	-1.136	0.255958	5.59087
ENSG00000245685	FRG1-DT	-0.97851	-1.13562	0.256114	0.861649
ENSG00000228418	-	2.11365	1.13417	0.256725	1.86362
ENSG00000251402	FAM90A25P	2.08638	1.13387	0.256849	1.84006
ENSG00000125450	NUP85	0.836766	1.13385	0.256859	0.737989
ENSG00000133519	ZDHHC8P1	1.06065	1.13341	0.257042	0.935801
ENSG00000127578	WFIKKN1	-0.548247	-1.13273	0.257328	0.484005
ENSG00000197930	ERO1A	-0.942815	-1.13143	0.257872	0.833292
ENSG00000183605	SFXN4	-0.338849	-1.13059	0.258229	0.299711
ENSG00000115828	QPCT	-3.56954	-1.12825	0.259213	3.16378
ENSG00000242247	ARFGAP3	0.816869	1.12695	0.259763	0.724848
ENSG00000186891	TNFRSF18	-0.636957	-1.12537	0.260434	0.566
ENSG00000145506	NKD2	1.90222	1.12381	0.261093	1.69265
ENSG00000183287	CCBE1	1.55748	1.12343	0.261256	1.38636
ENSG00000197894	ADH5	-0.293603	-1.12321	0.261349	0.261397
ENSG00000248508	SRP14-AS1	4.00351	1.12257	0.261618	3.56636
ENSG00000161904	LEMD2	1.59166	1.12189	0.261907	1.41872
ENSG00000254333	NDST1-AS1	-1.74562	-1.12112	0.262237	1.55703
ENSG00000122574	WIPF3	-6.28248	-1.12057	0.26247	5.60649
ENSG00000135248	FAM71F1	1.39685	1.1204	0.262543	1.24674
ENSG00000104043	ATP8B4	0.510086	1.11996	0.262731	0.45545
ENSG00000109572	CLCN3	1.65923	1.11954	0.262908	1.48206
ENSG00000125508	SRMS	0.650093	1.11783	0.263641	0.581568
ENSG00000141854	MISP3	0.548123	1.11778	0.26366	0.490366
ENSG00000112137	PHACTR1	0.812143	1.11776	0.263671	0.726583
ENSG00000135951	TSGA10	-5.02093	-1.11684	0.264061	4.49564
ENSG00000267594	CYP4F24P	0.663637	1.11662	0.264158	0.594327
ENSG00000137801	THBS1	-3.14494	-1.11647	0.264223	2.81687
ENSG00000151208	DLG5	-0.707596	-1.11575	0.264528	0.634187
ENSG00000178028	DMAP1	-1.66155	-1.11543	0.264668	1.48961
ENSG00000229007	EXOSC3P1	-1.00948	-1.11377	0.265378	0.906368
ENSG00000155093	PTPRN2	-4.70852	-1.11291	0.265748	4.23082
ENSG00000139629	GALNT6	-0.633105	-1.11238	0.265974	0.569143
ENSG00000235979	AC004448.2	-0.869432	-1.11144	0.26638	0.782259
ENSG00000257061	-	-2.45349	-1.11139	0.266401	2.20759
ENSG00000032742	IFT88	0.638892	1.11112	0.266517	0.574999
ENSG00000105479	CCDC114	0.880069	1.1106	0.266741	0.792427
ENSG00000183346	CABCOCO1	-0.666637	-1.11029	0.266875	0.600419
ENSG00000158296	SLC13A3	2.80469	1.11022	0.266904	2.52625
ENSG00000261455	LINC01003	0.610645	1.11015	0.266934	0.550056
ENSG00000104901	DKKL1	1.16404	1.1099	0.267042	1.04878
ENSG00000233725	LINC00284	-1.76362	-1.10981	0.267081	1.58912
ENSG00000164619	BMPER	-3.18457	-1.10896	0.26745	2.87168
ENSG00000118804	STBD1	0.794175	1.10892	0.267466	0.716171
ENSG00000114054	PCCB	1.00486	1.10865	0.26758	0.906377
ENSG00000161328	LRRC56	0.789299	1.10861	0.267598	0.711972
ENSG00000230805	AL132709.1	1.49154	1.10854	0.267631	1.34551
ENSG00000185585	OLFML2A	1.89681	1.10827	0.267746	1.71151
ENSG00000227725	GCOM2	1.67021	1.10812	0.267809	1.50725
ENSG00000175356	SCUBE2	-0.500678	-1.10773	0.26798	0.451987
ENSG00000176054	RPL23P2	1.26679	1.10761	0.268028	1.14371
ENSG00000010539	ZNF200	0.796716	1.10623	0.268626	0.720207
ENSG00000167065	DUSP18	5.53497	1.10588	0.268777	5.00502
ENSG00000164011	ZNF691	0.508901	1.1052	0.269073	0.46046
ENSG00000088298	EDEM2	-1.56534	-1.1051	0.269116	1.41647
ENSG00000250490	LINC02145	0.893804	1.1048	0.269244	0.809015
ENSG00000196776	CD47	-1.12316	-1.10446	0.269393	1.01693
ENSG00000225206	MIR137HG	5.21141	1.10434	0.269445	4.71902
ENSG00000122136	OBP2A	-0.804218	-1.10392	0.269628	0.728511
ENSG00000163811	WDR43	1.2339	1.1016	0.270634	1.1201
ENSG00000141433	ADCYAP1	3.71931	1.10127	0.27078	3.3773
ENSG00000233967	AL359715.1	-1.98016	-1.10113	0.270838	1.79829
ENSG00000130669	PAK4	0.628287	1.101	0.270898	0.570652
ENSG00000120306	CYSTM1	0.794568	1.10062	0.271061	0.721926
ENSG00000163050	COQ8A	0.533553	1.10048	0.271123	0.484837
ENSG00000163219	ARHGAP25	-0.895973	-1.10042	0.271148	0.814209
ENSG00000236710	AC108448.2	0.863767	1.09995	0.271352	0.785275
ENSG00000100122	CRYBB1	1.10996	1.09746	0.272439	1.01138
ENSG00000196586	MYO6	-0.738345	-1.09507	0.273484	0.674242
ENSG00000228634	AL136115.1	1.17796	1.09482	0.273595	1.07594
ENSG00000237753	AC079922.2	0.987146	1.09465	0.27367	0.901791
ENSG00000198964	SGMS1	-4.10391	-1.09457	0.273704	3.74932
ENSG00000165171	METTL27	2.35682	1.09443	0.273767	2.15347
ENSG00000053254	FOXN3	2.26343	1.09422	0.27386	2.06854
ENSG00000163040	CCDC74A	-1.07019	-1.09282	0.274473	0.979296
ENSG00000267005	AC002984.1	1.8274	1.09101	0.275269	1.67497
ENSG00000160305	DIP2A	-1.54505	-1.09056	0.275469	1.41675
ENSG00000196544	BORCS6	0.582937	1.09005	0.275691	0.53478
ENSG00000141252	VPS53	0.53938	1.08874	0.276267	0.495415
ENSG00000117245	KIF17	-1.13484	-1.08784	0.276666	1.04321
ENSG00000179546	HTR1D	-1.78513	-1.08783	0.27667	1.641
ENSG00000260987	-	0.558524	1.08782	0.276673	0.513433
ENSG00000146038	DCDC2	13.3001	1.08778	0.276691	12.2268
ENSG00000272905	AC018648.1	1.05865	1.08775	0.276706	0.973251
ENSG00000262877	AC110285.2	-0.672639	-1.08769	0.276734	0.618413
ENSG00000204308	RNF5	-1.95606	-1.08731	0.276901	1.799
ENSG00000139354	GAS2L3	1.11681	1.08718	0.276959	1.02726
ENSG00000140104	CLBA1	0.532651	1.08676	0.277143	0.490127
ENSG00000255529	POLR2M	0.417557	1.08603	0.277464	0.384479
ENSG00000114547	ROPN1B	-2.1925	-1.08602	0.277471	2.01884
ENSG00000145777	TSLP	0.764227	1.08529	0.277794	0.70417
ENSG00000248794	AC026436.1	0.611788	1.08468	0.278062	0.564025
ENSG00000167670	CHAF1A	0.638909	1.08442	0.278177	0.58917
ENSG00000078900	TP73	1.06191	1.08429	0.278238	0.979364
ENSG00000073756	PTGS2	1.40545	1.08358	0.27855	1.29703
ENSG00000272541	AL021368.3	-1.88454	-1.08317	0.278732	1.73984
ENSG00000154553	PDLIM3	1.71684	1.0828	0.278898	1.58556
ENSG00000167525	PROCA1	0.833982	1.08276	0.278916	0.770239
ENSG00000175322	ZNF519	1.40476	1.08183	0.279328	1.29851
ENSG00000121039	RDH10	1.82703	1.08174	0.279367	1.68897
ENSG00000243708	PLA2G4B	-0.760532	-1.08143	0.279505	0.703264
ENSG00000100024	UPB1	2.63365	1.08131	0.27956	2.43562
ENSG00000168004	HRASLS5	-0.820624	-1.08101	0.279694	0.75913
ENSG00000175390	EIF3F	0.847255	1.08055	0.279897	0.784095
ENSG00000099219	ERMP1	-1.15887	-1.08028	0.280016	1.07275
ENSG00000258289	CHURC1	0.340452	1.07963	0.280309	0.315343
ENSG00000138472	GUCA1C	-0.790716	-1.07945	0.280386	0.732515
ENSG00000136457	CHAD	0.659088	1.07934	0.280435	0.610638
ENSG00000230487	PSMG3-AS1	1.04907	1.07917	0.280511	0.972104
ENSG00000125870	SNRPB2	-0.8376	-1.07897	0.2806	0.776294
ENSG00000255190	TRIM51DP	-2.92151	-1.07832	0.280892	2.70932
ENSG00000157895	C12orf43	-0.784906	-1.07678	0.281579	0.728939
ENSG00000261019	AC010132.4	-3.44371	-1.07616	0.281854	3.19999
ENSG00000025423	HSD17B6	-0.749161	-1.07583	0.282003	0.696356
ENSG00000119977	TCTN3	0.413087	1.07497	0.282387	0.384277
ENSG00000236511	LINC01231	-0.820322	-1.07429	0.282694	0.763596
ENSG00000100908	EMC9	1.33428	1.07412	0.282769	1.24221
ENSG00000109047	RCVRN	0.61051	1.07325	0.28316	0.568844
ENSG00000250345	AC104090.1	0.843957	1.07229	0.283589	0.787059
ENSG00000228510	AL359091.2	0.79885	1.07158	0.28391	0.745489
ENSG00000259715	AC022087.1	0.600697	1.07098	0.284177	0.560883
ENSG00000212127	TAS2R14	-1.9135	-1.07002	0.284611	1.78829
ENSG00000171649	ZIK1	-0.486283	-1.06925	0.284958	0.454789
ENSG00000171208	NETO2	0.872377	1.06889	0.285118	0.816151
ENSG00000155792	DEPTOR	-1.11217	-1.06822	0.285423	1.04115
ENSG00000182919	C11orf54	1.05419	1.06799	0.285525	0.987077
ENSG00000271868	AC114810.1	0.957281	1.06768	0.285665	0.8966
ENSG00000166426	CRABP1	-2.36071	-1.06735	0.285815	2.21175
ENSG00000267723	AC011509.2	-2.26672	-1.06724	0.285863	2.12391
ENSG00000185088	RPS27L	1.7141	1.06693	0.286002	1.60657
ENSG00000165934	CPSF2	-0.434848	-1.06621	0.28633	0.407845
ENSG00000249846	LINC02021	-0.4518	-1.06609	0.286382	0.423791
ENSG00000115339	GALNT3	-0.481097	-1.06513	0.286818	0.45168
ENSG00000135632	SMYD5	-0.712816	-1.06371	0.28746	0.670122
ENSG00000158717	RNF166	-1.50179	-1.06359	0.287514	1.412
ENSG00000123136	DDX39A	6.45786	1.06333	0.28763	6.07322
ENSG00000180822	PSMG4	1.34435	1.06328	0.287656	1.26435
ENSG00000186960	LINC01551	-19.0287	-1.06314	0.287719	17.8986
ENSG00000162600	OMA1	-1.20819	-1.06169	0.288377	1.13799
ENSG00000160199	PKNOX1	-1.02831	-1.06124	0.28858	0.968968
ENSG00000049239	H6PD	-0.908769	-1.06118	0.288608	0.856376
ENSG00000237636	ANKRD26P3	1.3716	1.0603	0.289007	1.29359
ENSG00000205822	TPTE2P6	-0.479268	-1.05688	0.290568	0.453476
ENSG00000083807	SLC27A5	-1.58879	-1.05679	0.290606	1.50341
ENSG00000101191	DIDO1	-0.62721	-1.05571	0.291099	0.59411
ENSG00000246067	RAB30-AS1	-0.504082	-1.05552	0.291187	0.477568
ENSG00000062598	ELMO2	-0.812682	-1.05495	0.29145	0.770355
ENSG00000254827	SLC22A18AS	-0.844192	-1.05487	0.291484	0.80028
ENSG00000164251	F2RL1	0.585776	1.0548	0.291517	0.555344
ENSG00000183569	SERHL2	0.843807	1.05386	0.291946	0.80068
ENSG00000128923	MINDY2	3.29068	1.05263	0.292512	3.12616
ENSG00000168275	COA6	5.50209	1.05221	0.292704	5.22909
ENSG00000231437	LINC01750	-0.326229	-1.052	0.292801	0.310104
ENSG00000116151	MORN1	-0.875598	-1.05187	0.292861	0.832424
ENSG00000163866	SMIM12	0.441935	1.05177	0.292904	0.420181
ENSG00000126214	KLC1	-1.24553	-1.0514	0.293073	1.18463
ENSG00000112977	DAP	1.13186	1.0502	0.293624	1.07775
ENSG00000163888	CAMK2N2	-2.34698	-1.04888	0.294233	2.2376
ENSG00000204583	LRCOL1	0.821397	1.04803	0.294626	0.783756
ENSG00000189157	FAM47E	-1.50283	-1.04782	0.294719	1.43424
ENSG00000141504	SAT2	-0.491506	-1.04751	0.294866	0.469215
ENSG00000251381	LINC00958	1.01227	1.04708	0.295063	0.966757
ENSG00000151360	ALLC	-1.03308	-1.04681	0.295189	0.986883
ENSG00000104112	SCG3	1.63941	1.04591	0.295604	1.56745
ENSG00000006652	IFRD1	-3.38256	-1.04577	0.295666	3.23451
ENSG00000023608	SNAPC1	-3.09157	-1.04545	0.295816	2.95717
ENSG00000188895	MSL1	1.11519	1.0444	0.296302	1.06778
ENSG00000164845	FAM86FP	5.64704	1.04423	0.296379	5.40785
ENSG00000169752	NRG4	3.09355	1.04272	0.297076	2.96679
ENSG00000172890	NADSYN1	9.12851	1.0424	0.297226	8.7572
ENSG00000102837	OLFM4	0.82168	1.04193	0.297443	0.788611
ENSG00000213523	SRA1	-8.51356	-1.04099	0.297879	8.17832
ENSG00000159871	LYPD5	-0.866863	-1.04036	0.298172	0.833232
ENSG00000177984	LCN15	-4.24493	-1.04027	0.298216	4.08061
ENSG00000111906	HDDC2	-0.618625	-1.04021	0.298245	0.594715
ENSG00000258839	MC1R	0.635635	1.04013	0.298282	0.611114
ENSG00000105793	GTPBP10	-0.937908	-1.04003	0.298327	0.901811
ENSG00000177706	FAM20C	0.863242	1.03964	0.298505	0.830324
ENSG00000065325	GLP2R	-1.43586	-1.0393	0.298666	1.38157
ENSG00000141543	EIF4A3	-2.22528	-1.03886	0.298871	2.14205
ENSG00000102978	POLR2C	2.14778	1.03852	0.299027	2.06811
ENSG00000178927	CYBC1	0.426549	1.03837	0.299099	0.410788
ENSG00000137364	TPMT	1.12267	1.03793	0.299301	1.08164
ENSG00000266489	AC007922.3	0.33543	1.03792	0.299305	0.323173
ENSG00000120915	EPHX2	-1.30513	-1.03742	0.299541	1.25805
ENSG00000104413	ESRP1	1.46884	1.03739	0.299552	1.4159
ENSG00000162782	TDRD5	-0.595387	-1.03667	0.299889	0.574325
ENSG00000137936	BCAR3	0.705356	1.03539	0.300487	0.681246
ENSG00000161513	FDXR	0.522202	1.03505	0.300647	0.504521
ENSG00000107295	SH3GL2	1.98848	1.0341	0.301091	1.92291
ENSG00000115604	IL18R1	-4.59807	-1.03394	0.301163	4.44712
ENSG00000168792	ABHD15	1.66743	1.03132	0.302393	1.6168
ENSG00000263753	LINC00667	-0.377334	-1.03121	0.302442	0.365913
ENSG00000100360	IFT27	-5.71715	-1.03117	0.302462	5.54434
ENSG00000182722	SEPHS1P1	0.780167	1.03074	0.302663	0.7569
ENSG00000079332	SAR1A	-1.25232	-1.02952	0.303235	1.21641
ENSG00000134962	KLB	0.808717	1.02901	0.303473	0.785914
ENSG00000104899	AMH	-2.03396	-1.02864	0.303649	1.97733
ENSG00000144362	PHOSPHO2	1.60919	1.02782	0.304035	1.56563
ENSG00000109794	FAM149A	6.05508	1.02587	0.304953	5.90239
ENSG00000114626	ABTB1	-1.07714	-1.02532	0.305214	1.05054
ENSG00000169126	ARMC4	-1.0407	-1.0253	0.30522	1.01502
ENSG00000198093	ZNF649	-0.800484	-1.0253	0.305222	0.780731
ENSG00000120008	WDR11	0.331838	1.02514	0.305295	0.323699
ENSG00000143740	SNAP47	-0.523074	-1.02465	0.305529	0.51049
ENSG00000160917	CPSF4	0.576744	1.02421	0.305735	0.563109
ENSG00000013725	CD6	-0.401499	-1.02365	0.306	0.392223
ENSG00000162869	PPP1R21	0.743866	1.02354	0.306053	0.726759
ENSG00000152583	SPARCL1	0.856391	1.02334	0.306148	0.836861
ENSG00000160285	LSS	-0.697493	-1.02283	0.306388	0.681924
ENSG00000071575	TRIB2	-1.06001	-1.02246	0.306562	1.03672
ENSG00000149639	SOGA1	-0.816122	-1.02127	0.307128	0.799127
ENSG00000243678	NME2	0.882096	1.02122	0.30715	0.863767
ENSG00000186532	SMYD4	-0.794683	-1.01862	0.308383	0.780156
ENSG00000110628	SLC22A18	-1.75038	-1.01852	0.308431	1.71855
ENSG00000188388	GOLGA6L3	-0.875021	-1.01774	0.3088	0.859766
ENSG00000186230	ZNF749	-0.334494	-1.01759	0.308873	0.328712
ENSG00000166377	ATP9B	-0.455519	-1.01751	0.308911	0.44768
ENSG00000248159	HSPA8P11	-1.61634	-1.01734	0.308989	1.58878
ENSG00000227467	LINC01537	-0.492412	-1.01638	0.309448	0.484476
ENSG00000227078	LINC02094	2.31763	1.01617	0.30955	2.28076
ENSG00000163749	CCDC158	-0.899258	-1.01606	0.3096	0.885043
ENSG00000230948	AP001331.1	-0.759447	-1.01419	0.310494	0.748824
ENSG00000187726	DNAJB13	0.518811	1.01398	0.310591	0.511656
ENSG00000185345	PRKN	-4.65103	-1.01203	0.311524	4.59574
ENSG00000125818	PSMF1	-0.584542	-1.01114	0.311951	0.578105
ENSG00000130653	PNPLA7	0.476558	1.01107	0.311982	0.471339
ENSG00000169220	RGS14	-0.681696	-1.01045	0.312281	0.674648
ENSG00000187715	KBTBD12	-0.554958	-1.01037	0.312318	0.549262
ENSG00000268403	AC132192.2	1.42275	1.00975	0.312615	1.40901
ENSG00000260075	NSFP1	0.259615	1.00884	0.313053	0.257341
ENSG00000070785	EIF2B3	0.742157	1.00861	0.313163	0.735824
ENSG00000162877	PM20D1	-0.316165	-1.00852	0.313204	0.313493
ENSG00000168702	LRP1B	1.31076	1.00775	0.313575	1.30068
ENSG00000174226	SNX31	0.77489	1.00752	0.313683	0.769103
ENSG00000182841	RRP7BP	0.43383	1.00748	0.313703	0.430608
ENSG00000088836	SLC4A11	-0.65532	-1.00658	0.314135	0.651034
ENSG00000188385	JAKMIP3	0.288411	1.00631	0.314267	0.286603
ENSG00000226686	LINC01535	-0.441213	-1.00599	0.314419	0.438585
ENSG00000185105	MYADML2	-65.0224	-1.00553	0.314643	64.665
ENSG00000039319	ZFYVE16	0.783437	1.00486	0.314965	0.779649
ENSG00000272279	AL512329.2	1.3715	1.00486	0.314966	1.36487
ENSG00000187688	TRPV2	-0.339106	-1.00465	0.315065	0.337537
ENSG00000047188	YTHDC2	-0.810693	-1.0038	0.315476	0.807627
ENSG00000196284	SUPT3H	-0.978364	-1.00377	0.315489	0.974688
ENSG00000112941	TENT4A	-0.850704	-1.00355	0.315597	0.847697
ENSG00000227910	AC092634.4	1.3559	1.00287	0.315923	1.35202
ENSG00000075643	MOCOS	-0.826954	-1.00245	0.316127	0.824934
ENSG00000131323	TRAF3	-1.59037	-1.0023	0.316197	1.58671
ENSG00000186907	RTN4RL2	0.677034	1.00178	0.316452	0.675834
ENSG00000250535	STK19B	-0.453224	-0.998764	0.317909	0.453785
ENSG00000099866	MADCAM1	0.43518	0.998154	0.318205	0.435985
ENSG00000066185	ZMYND12	-0.716234	-0.997969	0.318294	0.717691
ENSG00000118004	COLEC11	1.14515	0.99787	0.318342	1.14759
ENSG00000181513	ACBD4	-0.582891	-0.997859	0.318348	0.584142
ENSG00000255284	AP006621.3	0.37037	0.997492	0.318526	0.371301
ENSG00000260088	AL445483.1	0.295803	0.996595	0.318961	0.296814
ENSG00000249664	AC027338.1	-1.4528	-0.996464	0.319025	1.45795
ENSG00000141562	NARF	0.780416	0.994339	0.320058	0.784859
ENSG00000188171	ZNF626	-0.665727	-0.994124	0.320162	0.669662
ENSG00000204338	CYP21A1P	-0.52959	-0.993999	0.320223	0.532787
ENSG00000161149	TUBA3FP	-1.53467	-0.993405	0.320512	1.54486
ENSG00000120675	DNAJC15	0.394382	0.993202	0.320611	0.397082
ENSG00000006042	TMEM98	0.769969	0.993162	0.320631	0.77527
ENSG00000239650	GUSBP4	6.64678	0.993135	0.320644	6.69272
ENSG00000187815	ZFP69	0.377137	0.993071	0.320675	0.379769
ENSG00000114902	SPCS1	0.981498	0.991446	0.321468	0.989967
ENSG00000254901	BORCS8	-0.82884	-0.991367	0.321506	0.836058
ENSG00000231625	SLC47A1P2	-0.585288	-0.991275	0.321551	0.590439
ENSG00000072952	MRVI1	-1.0322	-0.991023	0.321674	1.04155
ENSG00000180011	ZADH2	-0.89554	-0.990928	0.321721	0.903739
ENSG00000168405	CMAHP	-0.963521	-0.990398	0.32198	0.972863
ENSG00000204978	ERICH4	0.595515	0.988576	0.32287	0.602396
ENSG00000248334	WHAMMP2	-15.5954	-0.987574	0.323361	15.7916
ENSG00000236114	AL450326.2	-1.07703	-0.98723	0.32353	1.09096
ENSG00000125388	GRK4	0.516921	0.986143	0.324063	0.524184
ENSG00000170906	NDUFA3	1.07222	0.986124	0.324072	1.08731
ENSG00000168350	DEGS2	-0.625544	-0.985721	0.32427	0.634605
ENSG00000163162	RNF149	-0.588873	-0.985184	0.324534	0.59773
ENSG00000163913	IFT122	-0.560968	-0.984163	0.325035	0.569995
ENSG00000270154	AC130352.1	1.0244	0.984061	0.325085	1.04099
ENSG00000171314	PGAM1	0.602812	0.983424	0.325399	0.612973
ENSG00000176222	ZNF404	2.43785	0.983155	0.325531	2.47962
ENSG00000267501	AC104365.2	0.830846	0.982085	0.326058	0.846002
ENSG00000095139	ARCN1	0.991279	0.981843	0.326177	1.00961
ENSG00000141698	NT5C3B	-2.3322	-0.981428	0.326382	2.37634
ENSG00000257464	AC125611.1	1.32746	0.980944	0.32662	1.35325
ENSG00000239617	AC073610.1	-0.522811	-0.980655	0.326763	0.533124
ENSG00000091732	ZC3HC1	1.143	0.98045	0.326864	1.16579
ENSG00000166169	POLL	0.691458	0.979605	0.327281	0.705855
ENSG00000150893	FREM2	0.337521	0.979559	0.327304	0.344564
ENSG00000143995	MEIS1	-10.0079	-0.978644	0.327756	10.2263
ENSG00000175873	-	0.640706	0.977847	0.32815	0.655221
ENSG00000158163	DZIP1L	0.560605	0.97774	0.328203	0.573368
ENSG00000012061	ERCC1	1.06678	0.977399	0.328372	1.09145
ENSG00000237190	CDKN2AIPNL	1.10844	0.975847	0.32914	1.13587
ENSG00000113812	ACTR8	0.556999	0.974654	0.329732	0.571484
ENSG00000250878	METTL21EP	0.512786	0.974422	0.329847	0.526246
ENSG00000272274	LINC00551	0.405517	0.973787	0.330162	0.416433
ENSG00000099330	OCEL1	0.380518	0.97368	0.330215	0.390804
ENSG00000186496	ZNF396	-1.86926	-0.973338	0.330385	1.92046
ENSG00000085741	WNT11	-0.468147	-0.972675	0.330715	0.481298
ENSG00000105383	CD33	-2.19479	-0.972151	0.330975	2.25766
ENSG00000148655	LRMDA	2.28419	0.971826	0.331137	2.35041
ENSG00000173456	RNF26	-0.86856	-0.971223	0.331437	0.894295
ENSG00000266904	LINC00663	0.699414	0.971049	0.331524	0.720266
ENSG00000100330	MTMR3	-0.513049	-0.970047	0.332023	0.528891
ENSG00000156574	NODAL	-0.68559	-0.969471	0.33231	0.70718
ENSG00000123739	PLA2G12A	1.11917	0.968963	0.332564	1.15502
ENSG00000178248	FAM230I	0.712646	0.968896	0.332597	0.735524
ENSG00000141084	RANBP10	-0.369073	-0.968405	0.332842	0.381114
ENSG00000138698	RAP1GDS1	-0.776248	-0.967178	0.333455	0.802591
ENSG00000175115	PACS1	0.771509	0.967029	0.333529	0.797814
ENSG00000273472	AC096733.2	0.995496	0.96676	0.333664	1.02972
ENSG00000178394	HTR1A	-3.15324	-0.966065	0.334012	3.264
ENSG00000271662	AC233280.2	-0.671297	-0.966005	0.334042	0.694921
ENSG00000179698	WDR97	-0.382554	-0.965718	0.334185	0.396134
ENSG00000087191	PSMC5	1.36345	0.965544	0.334273	1.4121
ENSG00000254427	AC103736.1	0.569234	0.964303	0.334894	0.590306
ENSG00000271040	AL390955.2	-2.02052	-0.96423	0.334931	2.09548
ENSG00000138750	NUP54	0.486232	0.964003	0.335044	0.504389
ENSG00000157637	SLC38A10	-1.12878	-0.963629	0.335232	1.17139
ENSG00000234335	RPS4XP11	2.29839	0.963318	0.335388	2.38591
ENSG00000206120	EGFEM1P	0.912961	0.962782	0.335657	0.948253
ENSG00000236780	LINC01829	4.668	0.961324	0.336389	4.8558
ENSG00000120071	KANSL1	0.454717	0.960821	0.336642	0.473258
ENSG00000230795	HLA-K	-0.35466	-0.960408	0.33685	0.36928
ENSG00000149089	APIP	-0.287572	-0.960232	0.336939	0.299482
ENSG00000160188	RSPH1	-0.786083	-0.960211	0.336949	0.818657
ENSG00000188554	NBR1	-1.04108	-0.959972	0.337069	1.08449
ENSG00000130584	ZBTB46	-0.743443	-0.959526	0.337294	0.774802
ENSG00000249506	ZEB2P1	0.397476	0.959328	0.337394	0.414328
ENSG00000272365	-	-1.22187	-0.957891	0.338118	1.27558
ENSG00000117133	RPF1	-2.74638	-0.957712	0.338208	2.86765
ENSG00000225872	LINC01529	0.582194	0.957371	0.33838	0.608117
ENSG00000250476	ENPP7P9	-0.609039	-0.956488	0.338826	0.636745
ENSG00000235994	HGC6.3	0.371306	0.956446	0.338847	0.388214
ENSG00000007541	PIGQ	0.552644	0.954224	0.33997	0.579155
ENSG00000271978	AL359643.2	1.6203	0.951898	0.341149	1.70217
ENSG00000105248	YJU2	0.50463	0.951727	0.341236	0.530226
ENSG00000019991	HGF	-8.0823	-0.951226	0.34149	8.49672
ENSG00000186715	MST1L	-0.499497	-0.950746	0.341733	0.525374
ENSG00000111364	DDX55	-0.558282	-0.950438	0.34189	0.587395
ENSG00000130517	PGPEP1	-0.640298	-0.950119	0.342052	0.673914
ENSG00000162391	FAM151A	-1.2241	-0.950102	0.34206	1.28839
ENSG00000101004	NINL	0.514692	0.949798	0.342215	0.541897
ENSG00000171853	TRAPPC12	-1.43427	-0.949532	0.34235	1.51051
ENSG00000182986	ZNF320	1.68361	0.949202	0.342518	1.77371
ENSG00000158825	CDA	-0.459431	-0.948965	0.342639	0.484139
ENSG00000122378	PRXL2A	0.558692	0.948962	0.34264	0.58874
ENSG00000213380	COG8	0.504019	0.948903	0.34267	0.53116
ENSG00000016391	CHDH	-2.07204	-0.948497	0.342877	2.18455
ENSG00000100325	ASCC2	-0.992183	-0.948089	0.343084	1.04651
ENSG00000183444	OR7E38P	-0.700617	-0.947901	0.34318	0.739124
ENSG00000171421	MRPL36	6.44812	0.947876	0.343193	6.80271
ENSG00000103599	IQCH	-0.716743	-0.947809	0.343227	0.756211
ENSG00000182670	TTC3	-0.708127	-0.947224	0.343524	0.747582
ENSG00000242574	HLA-DMB	-0.692044	-0.947103	0.343586	0.730696
ENSG00000106610	STAG3L4	0.289641	0.946966	0.343656	0.305862
ENSG00000175711	B3GNTL1	-0.328528	-0.946198	0.344048	0.347208
ENSG00000167468	GPX4	-0.964152	-0.94562	0.344342	1.0196
ENSG00000105327	BBC3	1.18196	0.945036	0.344641	1.25071
ENSG00000233276	GPX1	2.57889	0.943992	0.345174	2.7319
ENSG00000203797	DDO	-0.503761	-0.943498	0.345426	0.533929
ENSG00000138686	BBS7	-0.898953	-0.943487	0.345432	0.952798
ENSG00000213366	GSTM2	2.23985	0.942953	0.345705	2.37536
ENSG00000185015	CA13	1.73893	0.942938	0.345713	1.84416
ENSG00000119723	COQ6	-1.29534	-0.942038	0.346173	1.37504
ENSG00000124275	MTRR	-0.536163	-0.940903	0.346755	0.569838
ENSG00000152527	PLEKHH2	-0.684129	-0.940895	0.346759	0.727105
ENSG00000204653	ASPDH	0.829695	0.940837	0.346788	0.881869
ENSG00000128309	MPST	4.29356	0.94071	0.346854	4.56417
ENSG00000228549	BX284668.2	-0.374202	-0.939952	0.347242	0.398108
ENSG00000236882	LINC01554	-1.47565	-0.939606	0.34742	1.5705
ENSG00000100483	VCPKMT	-0.777191	-0.939569	0.347438	0.827178
ENSG00000112659	CUL9	0.98508	0.938923	0.34777	1.04916
ENSG00000272922	AC107294.1	-0.848093	-0.93864	0.347916	0.903534
ENSG00000151748	SAV1	-1.26807	-0.937757	0.348369	1.35223
ENSG00000267570	STK25P1	2.2419	0.93768	0.348409	2.3909
ENSG00000181896	ZNF101	0.432876	0.936549	0.348991	0.462203
ENSG00000203666	EFCAB2	0.755122	0.935799	0.349377	0.806927
ENSG00000213937	CLDN9	0.381944	0.935071	0.349752	0.408466
ENSG00000170425	ADORA2B	4.63215	0.93507	0.349752	4.9538
ENSG00000178922	HYI	0.669901	0.934798	0.349893	0.716626
ENSG00000143036	SLC44A3	12.9619	0.934683	0.349952	13.8676
ENSG00000188674	C2orf80	1.26539	0.934466	0.350064	1.35413
ENSG00000246375	AC107067.1	-0.615935	-0.933888	0.350362	0.659539
ENSG00000104093	DMXL2	-4.52842	-0.933727	0.350445	4.84983
ENSG00000227775	AL031282.1	0.780217	0.933699	0.350459	0.835618
ENSG00000051128	HOMER3	0.778306	0.933152	0.350742	0.834062
ENSG00000142185	TRPM2	0.741359	0.9322	0.351233	0.795279
ENSG00000110218	PANX1	-0.638917	-0.931823	0.351428	0.685664
ENSG00000230156	LINC00443	0.36018	0.931803	0.351438	0.386541
ENSG00000143882	ATP6V1C2	-0.59424	-0.930967	0.35187	0.638304
ENSG00000153113	CAST	-0.46757	-0.930386	0.352171	0.502555
ENSG00000091536	MYO15A	1.51906	0.930299	0.352217	1.63287
ENSG00000163016	ALMS1P1	-0.823242	-0.930029	0.352356	0.885179
ENSG00000226468	AC018641.1	-0.440614	-0.929574	0.352592	0.473996
ENSG00000224790	AP000704.1	-1.8205	-0.929496	0.352632	1.95858
ENSG00000243679	AC018638.5	0.30621	0.928779	0.353004	0.329691
ENSG00000088926	F11	3.80238	0.928586	0.353103	4.0948
ENSG00000270326	AL021997.1	-0.328738	-0.928514	0.353141	0.354048
ENSG00000011260	UTP18	0.834131	0.92843	0.353185	0.898432
ENSG00000104980	TIMM44	0.490304	0.92835	0.353226	0.528145
ENSG00000188897	AC099489.1	-2.38519	-0.928303	0.35325	2.56941
ENSG00000269421	ZNF92P3	-24.7323	-0.928283	0.353261	26.6431
ENSG00000198721	ECI2	-0.436943	-0.927904	0.353457	0.470892
ENSG00000145214	DGKQ	0.753215	0.927775	0.353524	0.811851
ENSG00000184227	ACOT1	0.589917	0.927551	0.353641	0.635994
ENSG00000168032	ENTPD3	-1.14422	-0.927383	0.353728	1.23381
ENSG00000149177	PTPRJ	1.0998	0.927358	0.35374	1.18595
ENSG00000139193	CD27	-0.40747	-0.926939	0.353958	0.439587
ENSG00000067365	METTL22	-0.51446	-0.926618	0.354125	0.555202
ENSG00000223899	SEC13P1	-1.69867	-0.925082	0.354923	1.83624
ENSG00000143061	IGSF3	0.663138	0.924609	0.355169	0.717209
ENSG00000253764	AC019257.1	3.80557	0.924311	0.355324	4.1172
ENSG00000099282	TSPAN15	-0.783149	-0.922212	0.356418	0.849207
ENSG00000174485	DENND4A	0.479037	0.921715	0.356677	0.519724
ENSG00000134815	DHX34	0.688333	0.921435	0.356823	0.747023
ENSG00000180787	ZFP3	-0.54128	-0.921059	0.357019	0.587671
ENSG00000160695	VPS11	0.34355	0.920476	0.357324	0.373231
ENSG00000178773	CPNE7	-0.446664	-0.918752	0.358225	0.486164
ENSG00000138400	MDH1B	0.370769	0.918519	0.358347	0.403659
ENSG00000105287	PRKD2	0.547212	0.918196	0.358516	0.595965
ENSG00000183066	WBP2NL	0.383146	0.917977	0.358631	0.417381
ENSG00000269967	AL136115.2	-0.870999	-0.917299	0.358986	0.949526
ENSG00000271780	AL118558.3	0.551258	0.916047	0.359642	0.601779
ENSG00000240253	FAR2P3	-1.19502	-0.915976	0.359679	1.30464
ENSG00000058453	CROCC	0.769585	0.914928	0.360229	0.841142
ENSG00000185453	ZSWIM9	-1.14054	-0.914913	0.360237	1.24661
ENSG00000140463	BBS4	0.644353	0.91398	0.360727	0.704996
ENSG00000188039	NWD1	0.437511	0.913947	0.360745	0.478705
ENSG00000213420	GPC2	0.64829	0.913425	0.361019	0.709736
ENSG00000171984	SHLD1	-1.0066	-0.912231	0.361647	1.10345
ENSG00000183426	NPIPA1	0.356571	0.912199	0.361664	0.390892
ENSG00000171873	ADRA1D	0.590973	0.912128	0.361702	0.647906
ENSG00000236209	AC104135.1	-0.419298	-0.91185	0.361848	0.459833
ENSG00000160360	GPSM1	0.457495	0.911481	0.362042	0.501925
ENSG00000167840	ZNF232	3.42029	0.911188	0.362196	3.75366
ENSG00000230051	AL020994.2	-40.5755	-0.911173	0.362204	44.5311
ENSG00000103852	TTC23	0.618739	0.910797	0.362402	0.679338
ENSG00000231443	AC124944.2	-1.50471	-0.910588	0.362513	1.65246
ENSG00000175643	RMI2	-0.850381	-0.910494	0.362562	0.933978
ENSG00000125630	POLR1B	0.41419	0.909806	0.362925	0.455251
ENSG00000213246	SUPT4H1	0.941932	0.909542	0.363064	1.03561
ENSG00000229178	AC233280.1	-0.385956	-0.909179	0.363256	0.42451
ENSG00000268836	Z69706.1	0.761109	0.90881	0.36345	0.837479
ENSG00000186193	SAPCD2	-0.798906	-0.907966	0.363896	0.879885
ENSG00000140522	RLBP1	-0.557938	-0.907484	0.364151	0.614818
ENSG00000196123	KIAA0895L	0.721784	0.906843	0.36449	0.79593
ENSG00000126432	PRDX5	-0.990042	-0.905864	0.365008	1.09293
ENSG00000240344	PPIL3	-0.224174	-0.905775	0.365055	0.247494
ENSG00000171130	ATP6V0E2	1.3477	0.905567	0.365165	1.48824
ENSG00000177236	-	0.267589	0.905159	0.365381	0.295627
ENSG00000118096	IFT46	-0.676418	-0.905027	0.365451	0.747401
ENSG00000269387	AL365205.3	1.01977	0.90458	0.365688	1.12734
ENSG00000241975	ELOCP19	-6.15285	-0.904368	0.3658	6.80349
ENSG00000112685	EXOC2	2.17521	0.90326	0.366388	2.40817
ENSG00000112852	PCDHB2	0.41616	0.902902	0.366578	0.460914
ENSG00000139780	METTL21C	0.736714	0.902824	0.366619	0.816011
ENSG00000203780	FANK1	-0.847647	-0.902317	0.366889	0.939412
ENSG00000251623	AC139491.5	-0.562067	-0.901863	0.367129	0.623229
ENSG00000116691	MIIP	-0.612308	-0.900545	0.36783	0.67993
ENSG00000101440	ASIP	-5.82842	-0.900212	0.368007	6.4745
ENSG00000204188	GGNBP1	0.297416	0.899909	0.368169	0.330495
ENSG00000116237	ICMT	0.768021	0.899721	0.368269	0.85362
ENSG00000101290	CDS2	0.401318	0.899589	0.368339	0.446113
ENSG00000196151	WDSUB1	0.405778	0.898313	0.369019	0.451711
ENSG00000204516	MICB	-0.467821	-0.898028	0.369171	0.520943
ENSG00000158270	COLEC12	1.01543	0.89767	0.369362	1.13118
ENSG00000111671	SPSB2	0.366559	0.89757	0.369415	0.40839
ENSG00000136908	DPM2	1.10267	0.897528	0.369437	1.22857
ENSG00000205810	KLRC3	-0.565711	-0.896541	0.369964	0.630993
ENSG00000268340	-	0.520088	0.896495	0.369988	0.580134
ENSG00000226232	NPIPB14P	-0.263543	-0.896254	0.370117	0.29405
ENSG00000235477	-	-0.47742	-0.895892	0.37031	0.532899
ENSG00000112996	MRPS30	2.30433	0.895354	0.370598	2.57365
ENSG00000268555	AC123912.4	0.690846	0.89531	0.370621	0.771627
ENSG00000235314	LINC00957	0.391732	0.895111	0.370728	0.437635
ENSG00000227558	-	-12.6292	-0.894875	0.370854	14.1128
ENSG00000203809	LIN28B-AS1	-1.09533	-0.894649	0.370975	1.22431
ENSG00000054219	LY75	1.05804	0.894418	0.371098	1.18294
ENSG00000185627	PSMD13	-1.26387	-0.893919	0.371365	1.41385
ENSG00000038427	VCAN	1.54741	0.893335	0.371678	1.73217
ENSG00000228857	AC104653.1	60.8289	0.892904	0.371908	68.1248
ENSG00000214659	KRT8P26	0.735997	0.892558	0.372094	0.824593
ENSG00000234224	TMEM229A	-1.29897	-0.892105	0.372337	1.45608
ENSG00000213672	NCKIPSD	-2.57714	-0.891993	0.372397	2.88919
ENSG00000214113	LYRM4	-0.72337	-0.891566	0.372626	0.811348
ENSG00000171806	METTL18	-0.33675	-0.890831	0.37302	0.378018
ENSG00000137731	FXYD2	1.39901	0.890345	0.37328	1.57131
ENSG00000109184	DCUN1D4	-1.52482	-0.889931	0.373503	1.71341
ENSG00000133706	LARS	0.756026	0.889908	0.373515	0.849556
ENSG00000113205	PCDHB3	0.471439	0.889777	0.373586	0.52984
ENSG00000169371	SNUPN	1.1237	0.889177	0.373908	1.26375
ENSG00000230869	AGAP10P	-0.663721	-0.889125	0.373936	0.746488
ENSG00000223865	HLA-DPB1	-0.566964	-0.888627	0.374203	0.638023
ENSG00000174428	GTF2IRD2B	-0.648591	-0.888581	0.374228	0.729917
ENSG00000205426	KRT81	0.399119	0.888101	0.374486	0.449406
ENSG00000100614	PPM1A	-0.515362	-0.887939	0.374573	0.580402
ENSG00000162006	MSLNL	0.504026	0.887639	0.374735	0.567827
ENSG00000198035	-	0.91918	0.887434	0.374845	1.03577
ENSG00000241439	AC092903.1	-0.305835	-0.887334	0.374899	0.344667
ENSG00000228265	-	0.73005	0.887028	0.375064	0.82303
ENSG00000115946	PNO1	0.530173	0.886994	0.375082	0.597719
ENSG00000237096	-	-0.637627	-0.886038	0.375597	0.719639
ENSG00000132740	IGHMBP2	0.568978	0.885788	0.375732	0.642342
ENSG00000184060	ADAP2	-0.69164	-0.885662	0.3758	0.78093
ENSG00000136856	SLC2A8	-0.742055	-0.885401	0.37594	0.8381
ENSG00000212694	LINC01089	2.67004	0.885065	0.376121	3.01677
ENSG00000261781	LINC01654	-2.02446	-0.884873	0.376225	2.28785
ENSG00000226421	SLC25A5P5	0.646789	0.884729	0.376303	0.731059
ENSG00000139168	ZCRB1	0.619849	0.884688	0.376325	0.700642
ENSG00000146707	POMZP3	-0.226838	-0.883888	0.376757	0.256637
ENSG00000169598	DFFB	0.512661	0.883393	0.377024	0.580332
ENSG00000154767	XPC	-0.889017	-0.882592	0.377457	1.00728
ENSG00000083099	LYRM2	-1.15474	-0.882346	0.37759	1.30872
ENSG00000204267	TAP2	-0.421162	-0.882019	0.377766	0.477497
ENSG00000225978	HAR1A	0.443389	0.881753	0.37791	0.502849
ENSG00000218739	CEBPZOS	-0.389133	-0.881048	0.378292	0.441671
ENSG00000271417	-	-0.554108	-0.880614	0.378527	0.629229
ENSG00000259814	AC102941.1	-1.60892	-0.879948	0.378887	1.82842
ENSG00000236499	LINC00896	-2.59578	-0.879542	0.379108	2.95129
ENSG00000164120	HPGD	0.796329	0.879542	0.379108	0.905391
ENSG00000107929	LARP4B	1.17948	0.879501	0.37913	1.34107
ENSG00000159648	TEPP	-1.12272	-0.87948	0.379141	1.27657
ENSG00000173262	SLC2A14	1.04691	0.878545	0.379648	1.19165
ENSG00000138744	NAAA	0.466851	0.878383	0.379736	0.531489
ENSG00000099984	GSTT2	-0.443284	-0.877611	0.380155	0.505103
ENSG00000168778	TCTN2	0.397147	0.877521	0.380204	0.452579
ENSG00000183726	TMEM50A	0.65728	0.877508	0.380211	0.74903
ENSG00000091592	NLRP1	0.789737	0.876941	0.380519	0.900559
ENSG00000104442	ARMC1	2.23776	0.876052	0.381002	2.55437
ENSG00000143028	SYPL2	-0.632158	-0.873384	0.382454	0.723803
ENSG00000123454	DBH	1.15611	0.87328	0.38251	1.32387
ENSG00000171931	FBXW10	-0.807592	-0.872646	0.382856	0.925452
ENSG00000229870	RPL21P89	0.783432	0.872229	0.383084	0.898196
ENSG00000196345	ZKSCAN7	-1.31928	-0.871441	0.383514	1.5139
ENSG00000159685	CHCHD6	-0.985565	-0.871409	0.383531	1.131
ENSG00000064726	BTBD1	-0.62553	-0.870855	0.383833	0.718294
ENSG00000198496	NBR2	-0.238481	-0.869822	0.384398	0.274172
ENSG00000270972	AC136475.9	0.679865	0.869793	0.384413	0.78164
ENSG00000177595	PIDD1	0.517508	0.868578	0.385078	0.59581
ENSG00000164344	KLKB1	0.368526	0.868513	0.385114	0.424319
ENSG00000157111	TMEM171	1.16174	0.867841	0.385482	1.33865
ENSG00000232559	-	-1.55242	-0.867832	0.385486	1.78885
ENSG00000141576	RNF157	-0.824924	-0.867468	0.385685	0.950955
ENSG00000262873	AC127496.5	-0.461816	-0.867254	0.385803	0.532503
ENSG00000130226	DPP6	-3.19945	-0.866744	0.386082	3.69134
ENSG00000163046	ANKRD30BL	1.20673	0.865839	0.386578	1.39371
ENSG00000172456	FGGY	362.489	0.865691	0.38666	418.728
ENSG00000186453	FAM228A	1.15588	0.864886	0.387101	1.33646
ENSG00000127463	EMC1	-0.467915	-0.864299	0.387424	0.541381
ENSG00000159247	TUBBP5	0.474084	0.863852	0.387669	0.548802
ENSG00000196950	SLC39A10	-1.32175	-0.863338	0.387952	1.53097
ENSG00000177000	MTHFR	-0.59675	-0.862803	0.388246	0.691641
ENSG00000170627	GTSF1	0.606671	0.86215	0.388605	0.703671
ENSG00000162746	FCRLB	0.759259	0.861574	0.388922	0.881246
ENSG00000242588	AC108010.1	0.681435	0.861162	0.389149	0.791297
ENSG00000115275	MOGS	-0.472907	-0.860791	0.389353	0.549386
ENSG00000166682	TMPRSS5	0.314793	0.860747	0.389377	0.365721
ENSG00000135541	AHI1	0.415476	0.860436	0.389549	0.482867
ENSG00000089177	KIF16B	-1.22765	-0.860412	0.389562	1.42682
ENSG00000249465	RBMXP4	1.68857	0.859417	0.390111	1.96478
ENSG00000101639	CEP192	0.938849	0.859238	0.390209	1.09265
ENSG00000153989	NUS1	-0.520981	-0.858174	0.390796	0.60708
ENSG00000125656	CLPP	0.586715	0.858017	0.390883	0.683804
ENSG00000099940	SNAP29	0.404828	0.857721	0.391047	0.471981
ENSG00000172500	FIBP	0.673944	0.857191	0.391339	0.786224
ENSG00000189350	TOGARAM2	-0.309024	-0.856991	0.39145	0.360591
ENSG00000133958	UNC79	-1.16585	-0.856412	0.39177	1.36132
ENSG00000138363	ATIC	-0.434936	-0.856107	0.391938	0.508039
ENSG00000164197	RNF180	-0.70381	-0.85605	0.39197	0.82216
ENSG00000231133	HAR1B	0.676038	0.856001	0.391997	0.789762
ENSG00000089335	ZNF302	-0.452858	-0.855966	0.392017	0.529061
ENSG00000160796	NBEAL2	0.615486	0.855793	0.392112	0.7192
ENSG00000143774	GUK1	-0.820249	-0.855506	0.392271	0.958788
ENSG00000178201	VN1R1	0.922277	0.854176	0.393008	1.07973
ENSG00000136040	PLXNC1	0.935708	0.853703	0.39327	1.09606
ENSG00000159461	AMFR	-1.3243	-0.853542	0.393359	1.55153
ENSG00000228408	AL031056.1	0.560376	0.853535	0.393363	0.656536
ENSG00000167778	SPRYD3	0.375537	0.853249	0.393521	0.440126
ENSG00000269990	-	0.694985	0.852742	0.393802	0.815
ENSG00000109686	SH3D19	0.612683	0.852364	0.394012	0.718805
ENSG00000174177	CTU2	-3.35376	-0.8522	0.394103	3.93542
ENSG00000086504	MRPL28	1.13494	0.851895	0.394273	1.33226
ENSG00000070882	OSBPL3	1.04879	0.85167	0.394397	1.23145
ENSG00000072210	ALDH3A2	-2.22782	-0.85161	0.39443	2.616
ENSG00000198105	ZNF248	-0.981113	-0.851605	0.394434	1.15208
ENSG00000175874	CREG2	1.97013	0.850994	0.394773	2.31509
ENSG00000005156	LIG3	-0.370021	-0.85055	0.395019	0.435038
ENSG00000167460	TPM4	-0.781051	-0.849833	0.395418	0.919063
ENSG00000108064	TFAM	-0.657832	-0.849759	0.395459	0.774139
ENSG00000205485	AC004980.1	0.252131	0.848893	0.395941	0.297012
ENSG00000135709	KIAA0513	-1.14899	-0.848231	0.396309	1.35457
ENSG00000103168	TAF1C	0.247949	0.847515	0.396708	0.29256
ENSG00000174586	ZNF497	0.311738	0.84692	0.39704	0.368085
ENSG00000144724	PTPRG	-1.22152	-0.84669	0.397168	1.44269
ENSG00000100731	PCNX1	0.712168	0.84643	0.397313	0.841379
ENSG00000100027	YPEL1	0.889337	0.845682	0.39773	1.05162
ENSG00000165309	ARMC3	1.12725	0.845661	0.397742	1.33298
ENSG00000119411	BSPRY	-0.309891	-0.845151	0.398026	0.366669
ENSG00000115602	IL1RL1	1.65602	0.84471	0.398273	1.96046
ENSG00000271751	AP003392.5	0.503709	0.84417	0.398574	0.596692
ENSG00000231130	HLA-T	-0.342748	-0.842447	0.399538	0.406848
ENSG00000177683	THAP5	-0.371622	-0.841732	0.399938	0.441497
ENSG00000050393	MCUR1	0.349624	0.841439	0.400102	0.415508
ENSG00000105143	SLC1A6	1.24659	0.841296	0.400182	1.48175
ENSG00000123610	TNFAIP6	-0.640076	-0.840798	0.400461	0.761272
ENSG00000166130	IKBIP	-0.774933	-0.840714	0.400508	0.921757
ENSG00000107147	KCNT1	-0.503417	-0.840678	0.400528	0.598823
ENSG00000184517	ZFP1	0.662116	0.840562	0.400593	0.787706
ENSG00000166796	LDHC	-0.305329	-0.84044	0.400662	0.363296
ENSG00000214435	AS3MT	-0.276046	-0.838663	0.401659	0.32915
ENSG00000218537	MIF-AS1	0.508938	0.837496	0.402314	0.607689
ENSG00000224939	LINC00184	0.611603	0.836707	0.402757	0.730964
ENSG00000185344	ATP6V0A2	3.84755	0.835332	0.403531	4.60601
ENSG00000139405	RITA1	0.431675	0.835037	0.403697	0.516953
ENSG00000156110	ADK	-0.924081	-0.833959	0.404304	1.10807
ENSG00000183826	BTBD9	0.663087	0.833303	0.404674	0.795734
ENSG00000259905	PWRN1	0.52921	0.833276	0.404689	0.635095
ENSG00000131401	NAPSB	0.534465	0.833236	0.404711	0.641432
ENSG00000263142	LRRC37A17P	-0.874057	-0.832723	0.405001	1.04964
ENSG00000060491	OGFR	0.434759	0.832578	0.405083	0.522184
ENSG00000243284	VSIG8	2.92968	0.832513	0.40512	3.51908
ENSG00000128274	A4GALT	-1.26924	-0.832479	0.405139	1.52466
ENSG00000111275	ALDH2	-0.650506	-0.832072	0.405368	0.78179
ENSG00000221821	C6orf226	0.82798	0.831376	0.405761	0.995914
ENSG00000151657	KIN	-0.706774	-0.83128	0.405816	0.850225
ENSG00000156253	RWDD2B	-1.10837	-0.830752	0.406114	1.33418
ENSG00000170464	DNAJC18	1.30655	0.830437	0.406292	1.57333
ENSG00000255098	-	1.39034	0.830338	0.406348	1.67443
ENSG00000177465	ACOT4	0.354768	0.83015	0.406454	0.427354
ENSG00000233588	CYP51A1P2	0.691358	0.829782	0.406662	0.83318
ENSG00000197362	ZNF786	-3.41128	-0.828958	0.407128	4.11514
ENSG00000235478	LINC01664	1.16896	0.828924	0.407148	1.41022
ENSG00000204138	PHACTR4	0.345975	0.828806	0.407214	0.417438
ENSG00000164296	TIGD6	-2.35805	-0.828627	0.407316	2.84573
ENSG00000176531	PHLDB3	0.546624	0.828069	0.407632	0.66012
ENSG00000261159	AC112484.3	0.321345	0.827409	0.408005	0.388375
ENSG00000162999	DUSP19	-0.735172	-0.827039	0.408215	0.88892
ENSG00000128218	VPREB3	0.75913	0.826543	0.408496	0.91844
ENSG00000043514	TRIT1	-0.326866	-0.826344	0.408609	0.395556
ENSG00000241945	PWP2	1.10466	0.825943	0.408836	1.33746
ENSG00000115109	EPB41L5	2.57027	0.825706	0.408971	3.11281
ENSG00000182557	SPNS3	-0.706879	-0.825477	0.409101	0.856328
ENSG00000139263	LRIG3	-1.30688	-0.825178	0.409271	1.58376
ENSG00000177663	IL17RA	1.28266	0.82413	0.409866	1.55638
ENSG00000127364	TAS2R4	0.734214	0.823177	0.410407	0.891928
ENSG00000185904	LINC00839	0.348692	0.822469	0.41081	0.423958
ENSG00000176236	C10orf111	-0.569395	-0.822024	0.411063	0.692674
ENSG00000166359	WDR88	-0.826111	-0.821279	0.411487	1.00588
ENSG00000161692	DBF4B	0.313381	0.820629	0.411858	0.381879
ENSG00000109016	DHRS7B	0.508455	0.820629	0.411858	0.619592
ENSG00000197128	ZNF772	0.57968	0.820387	0.411996	0.706594
ENSG00000116771	AGMAT	0.642387	0.82016	0.412125	0.783246
ENSG00000169660	HEXD	-0.406212	-0.820137	0.412138	0.495298
ENSG00000270890	AL049844.2	4.77413	0.819926	0.412259	5.82264
ENSG00000175575	PAAF1	-0.276976	-0.819917	0.412263	0.33781
ENSG00000116874	WARS2	-0.611651	-0.819739	0.412365	0.746152
ENSG00000198046	ZNF667	0.301962	0.819261	0.412637	0.368578
ENSG00000171928	TVP23B	3.58107	0.81845	0.4131	4.37543
ENSG00000118257	NRP2	-1.1261	-0.817201	0.413813	1.37799
ENSG00000115761	NOL10	1.87781	0.817163	0.413836	2.29796
ENSG00000262165	AC233723.1	0.393185	0.816859	0.414009	0.481338
ENSG00000227885	AL590652.1	-1.05565	-0.816814	0.414035	1.2924
ENSG00000269473	AC012313.8	-0.470058	-0.816767	0.414061	0.57551
ENSG00000122477	LRRC39	-0.93546	-0.816169	0.414404	1.14616
ENSG00000126858	RHOT1	-1.01607	-0.815646	0.414703	1.24573
ENSG00000198933	TBKBP1	-0.465249	-0.815598	0.41473	0.57044
ENSG00000162929	KIAA1841	0.708477	0.815433	0.414825	0.868836
ENSG00000198130	HIBCH	1.29338	0.815224	0.414944	1.58653
ENSG00000126001	CEP250	-0.242142	-0.814911	0.415123	0.297139
ENSG00000232653	GOLGA8N	3.13252	0.813921	0.41569	3.84867
ENSG00000115266	APC2	-1.20648	-0.813186	0.416112	1.48365
ENSG00000229694	LINC00484	-3.13413	-0.813071	0.416177	3.85468
ENSG00000197124	ZNF682	-2.71794	-0.812594	0.416451	3.34477
ENSG00000064012	CASP8	7.48526	0.812331	0.416602	9.21454
ENSG00000240687	AC082651.1	1.07242	0.812068	0.416753	1.3206
ENSG00000249889	ALG1L11P	0.387944	0.811488	0.417085	0.478065
ENSG00000173409	ARV1	-0.407315	-0.811181	0.417262	0.502125
ENSG00000113327	GABRG2	0.826635	0.810931	0.417406	1.01937
ENSG00000169035	KLK7	-0.790585	-0.810051	0.417911	0.975969
ENSG00000260302	AP005482.1	0.872258	0.809786	0.418063	1.07715
ENSG00000171759	PAH	-0.615486	-0.809514	0.418219	0.760315
ENSG00000132970	WASF3	-0.821267	-0.808724	0.418674	1.01551
ENSG00000260685	AC027104.1	-0.653011	-0.807879	0.41916	0.808303
ENSG00000113396	SLC27A6	-0.561812	-0.807336	0.419473	0.695883
ENSG00000140575	IQGAP1	-0.378052	-0.806713	0.419832	0.468633
ENSG00000266909	SLC25A6P4	1.06296	0.806281	0.420081	1.31835
ENSG00000101246	ARFRP1	0.746947	0.806164	0.420148	0.926544
ENSG00000239704	CDRT4	0.40845	0.805991	0.420248	0.506768
ENSG00000258702	AL137786.1	-0.434729	-0.805689	0.420422	0.539573
ENSG00000042286	AIFM2	0.359956	0.805421	0.420577	0.446916
ENSG00000159423	ALDH4A1	0.295957	0.80219	0.422443	0.368936
ENSG00000172687	ZNF738	0.475275	0.801857	0.422635	0.592717
ENSG00000225282	AP000350.2	0.682678	0.801144	0.423048	0.852129
ENSG00000214688	C10orf105	0.505643	0.800816	0.423238	0.631409
ENSG00000258900	HNRNPCP1	0.980278	0.800527	0.423405	1.22454
ENSG00000226491	FTOP1	1.08342	0.800403	0.423477	1.35359
ENSG00000188818	ZDHHC11	-0.692394	-0.799528	0.423984	0.866003
ENSG00000204677	FAM153C	0.691935	0.799475	0.424015	0.865486
ENSG00000141293	SKAP1	-2.51214	-0.797562	0.425125	3.14978
ENSG00000227755	AP000344.1	1.0634	0.797061	0.425416	1.33416
ENSG00000170632	ARMC10	0.542664	0.797057	0.425418	0.680835
ENSG00000163235	TGFA	0.495177	0.796421	0.425787	0.621752
ENSG00000188921	HACD4	-0.69318	-0.796171	0.425933	0.870642
ENSG00000117226	GBP3	-0.505517	-0.7961	0.425974	0.634992
ENSG00000100225	FBXO7	-0.673057	-0.795745	0.42618	0.84582
ENSG00000136492	BRIP1	1.0758	0.795718	0.426196	1.35198
ENSG00000259205	PRKXP1	-0.784024	-0.794641	0.426822	0.986639
ENSG00000125775	SDCBP2	-0.406093	-0.794257	0.427046	0.511287
ENSG00000155265	GOLGA7B	1.07089	0.793221	0.427649	1.35005
ENSG00000149489	ROM1	-0.64129	-0.79255	0.42804	0.809149
ENSG00000226450	CYP2D8P	-0.727089	-0.792504	0.428067	0.917459
ENSG00000118690	ARMC2	-0.79479	-0.792082	0.428313	1.00342
ENSG00000111077	TNS2	-0.596136	-0.790958	0.428969	0.753689
ENSG00000226191	CLK3P2	-0.6156	-0.790864	0.429023	0.77839
ENSG00000189007	ADAT2	2.10268	0.790502	0.429234	2.65993
ENSG00000153147	SMARCA5	0.780807	0.789536	0.429799	0.988944
ENSG00000090487	SPG21	-0.523656	-0.789208	0.42999	0.663521
ENSG00000064995	TAF11	-1.44827	-0.788813	0.430221	1.83601
ENSG00000177710	SLC35G5	-0.776969	-0.78732	0.431094	0.986853
ENSG00000013810	TACC3	0.346065	0.786799	0.431399	0.439839
ENSG00000068796	KIF2A	1.29403	0.786518	0.431564	1.64526
ENSG00000251226	AP001999.1	0.822668	0.786417	0.431623	1.0461
ENSG00000104783	KCNN4	-0.340571	-0.78633	0.431674	0.433114
ENSG00000122417	ODF2L	-0.483711	-0.786235	0.43173	0.615224
ENSG00000115935	WIPF1	-2.43329	-0.785153	0.432364	3.09913
ENSG00000118997	DNAH7	3.29145	0.784334	0.432844	4.19649
ENSG00000134864	GGACT	1.19571	0.784216	0.432913	1.52471
ENSG00000101255	TRIB3	0.315752	0.783873	0.433115	0.40281
ENSG00000272216	-	0.632519	0.783807	0.433153	0.806984
ENSG00000262539	AC005829.2	0.375441	0.783518	0.433323	0.479174
ENSG00000250241	AC105383.1	1.01227	0.783513	0.433326	1.29196
ENSG00000119125	GDA	-0.847947	-0.783429	0.433375	1.08235
ENSG00000182534	MXRA7	0.553937	0.78332	0.433439	0.707166
ENSG00000073605	GSDMB	5.17992	0.782599	0.433863	6.61887
ENSG00000164946	FREM1	-0.617414	-0.781557	0.434475	0.78998
ENSG00000205106	DKFZp779M0652	0.432873	0.780918	0.434851	0.554313
ENSG00000256150	ITFG2-AS1	14.9457	0.779849	0.43548	19.1648
ENSG00000143318	CASQ1	0.256479	0.779384	0.435754	0.329079
ENSG00000198467	TPM2	-0.237542	-0.779084	0.43593	0.304899
ENSG00000225190	PLEKHM1	0.412693	0.779005	0.435977	0.529769
ENSG00000137601	NEK1	-0.856974	-0.778441	0.436309	1.10089
ENSG00000249328	AC036214.1	-1.11584	-0.77813	0.436492	1.43401
ENSG00000196597	ZNF782	-0.844672	-0.778103	0.436508	1.08555
ENSG00000228140	AL031283.1	-0.683724	-0.777837	0.436665	0.879007
ENSG00000215041	NEURL4	-0.645671	-0.777591	0.43681	0.830348
ENSG00000175893	ZDHHC21	0.634441	0.777433	0.436903	0.816072
ENSG00000257800	FNBP1P1	-0.249595	-0.776355	0.437539	0.321496
ENSG00000113593	PPWD1	-1.04149	-0.775556	0.438011	1.3429
ENSG00000250508	AP000808.1	-0.965347	-0.775417	0.438093	1.24494
ENSG00000267681	AC135721.1	-0.59402	-0.775276	0.438176	0.766205
ENSG00000140995	DEF8	-0.683413	-0.775075	0.438295	0.881737
ENSG00000163959	SLC51A	0.69197	0.774829	0.438441	0.893062
ENSG00000152672	CLEC4F	0.690859	0.774721	0.438505	0.891752
ENSG00000072864	NDE1	-0.942364	-0.774462	0.438658	1.2168
ENSG00000253203	GUSBP3	1.12558	0.774441	0.43867	1.45341
ENSG00000152076	CCDC74B	-0.352503	-0.772855	0.439608	0.456104
ENSG00000039139	DNAH5	-0.467814	-0.772761	0.439664	0.60538
ENSG00000138430	OLA1	-0.832113	-0.771689	0.440299	1.0783
ENSG00000197013	ZNF429	-2.06162	-0.771595	0.440355	2.67189
ENSG00000188086	PRSS45	-0.432445	-0.771449	0.440441	0.560563
ENSG00000241218	AC063944.2	15.8663	0.770872	0.440783	20.5823
ENSG00000101224	CDC25B	-0.48342	-0.770755	0.440852	0.627203
ENSG00000134716	CYP2J2	-0.782831	-0.770617	0.440934	1.01585
ENSG00000159231	CBR3	-0.452694	-0.7695	0.441597	0.588296
ENSG00000135473	PAN2	0.914316	0.768512	0.442183	1.18972
ENSG00000119878	CRIPT	-0.298908	-0.767798	0.442607	0.389305
ENSG00000228696	ARL17B	0.301059	0.767713	0.442658	0.39215
ENSG00000250853	RNF138P1	1.3762	0.767606	0.442721	1.79285
ENSG00000237887	RPL23AP32	1.63838	0.767359	0.442868	2.13509
ENSG00000171763	SPATA5L1	0.551455	0.767269	0.442922	0.718725
ENSG00000273448	AC006480.2	-0.60014	-0.766934	0.443121	0.782519
ENSG00000170222	ADPRM	2.55905	0.766643	0.443294	3.33799
ENSG00000146282	RARS2	1.03623	0.766637	0.443298	1.35165
ENSG00000126790	L3HYPDH	0.232921	0.766558	0.443344	0.303853
ENSG00000176681	LRRC37A	0.222785	0.766354	0.443466	0.290707
ENSG00000185250	PPIL6	0.718223	0.766244	0.443531	0.93733
ENSG00000197083	ZNF300P1	-0.252102	-0.765504	0.443972	0.329328
ENSG00000249481	SPATS1	-0.330273	-0.765385	0.444042	0.431513
ENSG00000166896	ATP23	0.357495	0.764921	0.444318	0.467362
ENSG00000244411	KRTAP5-7	1.33001	0.764725	0.444435	1.7392
ENSG00000134508	CABLES1	2.75232	0.764675	0.444465	3.59933
ENSG00000215845	TSTD1	-0.347223	-0.76438	0.444641	0.454254
ENSG00000215630	GUSBP9	0.866017	0.763989	0.444874	1.13355
ENSG00000154920	EME1	-0.949619	-0.762996	0.445465	1.24459
ENSG00000205035	AC136759.1	0.612257	0.762252	0.44591	0.803222
ENSG00000224389	C4B	-0.945869	-0.761763	0.446202	1.24168
ENSG00000103199	ZNF500	-0.297863	-0.761163	0.44656	0.391327
ENSG00000262874	C19orf84	-0.595691	-0.760739	0.446813	0.783042
ENSG00000187123	LYPD6	-0.896015	-0.75985	0.447345	1.1792
ENSG00000139344	AMDHD1	-1.55745	-0.759675	0.447449	2.05015
ENSG00000186529	CYP4F3	-0.333871	-0.75936	0.447637	0.439674
ENSG00000205659	LIN52	-2.43319	-0.758505	0.448149	3.20788
ENSG00000238243	OR2W3	0.928272	0.758355	0.448238	1.22406
ENSG00000049167	ERCC8	-1.8297	-0.757196	0.448932	2.41641
ENSG00000048471	SNX29	-0.969523	-0.756994	0.449053	1.28075
ENSG00000132010	ZNF20	1.65171	0.756596	0.449292	2.18308
ENSG00000235705	AL133481.2	-0.701796	-0.756321	0.449457	0.927908
ENSG00000153721	CNKSR3	1.04924	0.755431	0.44999	1.38892
ENSG00000089220	PEBP1	-1.25317	-0.75533	0.450051	1.65911
ENSG00000181396	OGFOD3	0.440732	0.755044	0.450223	0.583717
ENSG00000271020	-	-1.93571	-0.754816	0.450359	2.56448
ENSG00000250075	AC104806.2	-0.742679	-0.754215	0.45072	0.984704
ENSG00000255595	AC007368.1	16.5846	0.753298	0.451271	22.016
ENSG00000204963	PCDHA7	-0.352333	-0.753081	0.451401	0.467856
ENSG00000182903	ZNF721	-0.669373	-0.752969	0.451469	0.888979
ENSG00000249926	AC117500.1	-0.594043	-0.751426	0.452397	0.790554
ENSG00000267838	AC245884.8	-0.364939	-0.751187	0.45254	0.485816
ENSG00000126775	ATG14	-0.452752	-0.750827	0.452757	0.603005
ENSG00000206562	METTL6	0.465697	0.750798	0.452774	0.620269
ENSG00000116885	OSCP1	0.568735	0.750748	0.452804	0.757558
ENSG00000237667	LINC01115	-0.424565	-0.750197	0.453136	0.565937
ENSG00000075239	ACAT1	0.658753	0.750187	0.453142	0.878119
ENSG00000169064	ZBBX	0.41094	0.75015	0.453164	0.54781
ENSG00000266918	AC091132.3	0.39557	0.750107	0.45319	0.527351
ENSG00000107819	SFXN3	0.309564	0.750086	0.453203	0.412705
ENSG00000184470	TXNRD2	-0.444053	-0.749892	0.45332	0.592156
ENSG00000100814	CCNB1IP1	0.453855	0.749677	0.453449	0.605401
ENSG00000185340	GAS2L1	-1.06415	-0.749452	0.453585	1.4199
ENSG00000080345	RIF1	0.332611	0.749279	0.453689	0.443908
ENSG00000131845	ZNF304	-1.18934	-0.749103	0.453795	1.58768
ENSG00000236595	MED15P5	1.01016	0.748618	0.454088	1.34937
ENSG00000182512	GLRX5	0.998225	0.748546	0.454131	1.33355
ENSG00000267067	-	-1.4928	-0.747819	0.454569	1.9962
ENSG00000144741	SLC25A26	-0.401514	-0.747802	0.45458	0.536925
ENSG00000270127	AC027020.2	-0.45801	-0.746725	0.455229	0.613358
ENSG00000121101	TEX14	0.887377	0.74653	0.455347	1.18867
ENSG00000151632	AKR1C2	-0.358695	-0.746519	0.455354	0.48049
ENSG00000250506	CDK3	3.53642	0.746064	0.455629	4.7401
ENSG00000179218	CALR	3.01799	0.745983	0.455678	4.04566
ENSG00000203999	LINC01270	1.219	0.745272	0.456107	1.63565
ENSG00000260807	AC009041.2	0.252597	0.745259	0.456115	0.338939
ENSG00000100239	PPP6R2	-0.532965	-0.743693	0.457062	0.716647
ENSG00000225171	DUTP6	-0.461562	-0.74369	0.457064	0.620638
ENSG00000109971	HSPA8	-0.5275	-0.743477	0.457193	0.709504
ENSG00000254941	AP000866.4	0.425217	0.743058	0.457447	0.572252
ENSG00000174684	B4GAT1	-0.515275	-0.743043	0.457456	0.693466
ENSG00000272091	-	-0.593015	-0.742634	0.457704	0.798529
ENSG00000256073	URB1-AS1	1.0588	0.742064	0.458049	1.42683
ENSG00000157823	AP3S2	1.07355	0.741981	0.458099	1.44687
ENSG00000253678	AC104964.1	-0.759973	-0.740573	0.458953	1.0262
ENSG00000214198	TTC41P	-0.532145	-0.740249	0.459149	0.718873
ENSG00000231007	CDC20P1	246.546	0.740188	0.459186	333.086
ENSG00000100249	C22orf31	1.41818	0.739984	0.45931	1.9165
ENSG00000122512	PMS2	0.510993	0.73984	0.459397	0.69068
ENSG00000159212	CLIC6	-0.779488	-0.739799	0.459422	1.05365
ENSG00000256494	AC007368.2	-96.7568	-0.73955	0.459573	130.832
ENSG00000198818	SFT2D1	-0.895598	-0.738622	0.460137	1.21253
ENSG00000116199	FAM20B	0.976124	0.738148	0.460425	1.3224
ENSG00000091073	DTX2	0.505185	0.737349	0.46091	0.685136
ENSG00000124243	BCAS4	-0.357935	-0.737275	0.460955	0.485484
ENSG00000176049	JAKMIP2	0.716496	0.736188	0.461616	0.973251
ENSG00000130332	LSM7	-2.67711	-0.736035	0.46171	3.63721
ENSG00000128285	MCHR1	-0.68008	-0.735544	0.462008	0.924594
ENSG00000093183	SEC22C	-0.580249	-0.734531	0.462625	0.789959
ENSG00000232903	LINC01166	0.325127	0.733948	0.462981	0.442984
ENSG00000115616	SLC9A2	0.677957	0.733851	0.463039	0.923834
ENSG00000269837	IPO5P1	0.762237	0.733707	0.463127	1.03888
ENSG00000131236	CAP1	-1.1108	-0.731778	0.464304	1.51795
ENSG00000008277	ADAM22	0.901113	0.730794	0.464905	1.23306
ENSG00000134201	GSTM5	0.307197	0.730232	0.465248	0.420684
ENSG00000260077	AC104794.2	0.580309	0.729971	0.465408	0.794975
ENSG00000004866	ST7	0.492025	0.729467	0.465716	0.674499
ENSG00000189011	-	0.42185	0.72919	0.465885	0.578518
ENSG00000236983	-	-0.711108	-0.729072	0.465957	0.97536
ENSG00000011347	SYT7	-1.05013	-0.729019	0.46599	1.44047
ENSG00000131944	FAAP24	-0.660034	-0.728739	0.466161	0.90572
ENSG00000236296	GUSBP5	-0.467226	-0.728072	0.466569	0.64173
ENSG00000196378	ZNF34	-1.30306	-0.728002	0.466612	1.78991
ENSG00000035664	DAPK2	0.578503	0.727625	0.466843	0.795056
ENSG00000270171	AL359881.3	-1.31451	-0.726105	0.467775	1.81036
ENSG00000173226	IQCB1	0.306233	0.725927	0.467883	0.421851
ENSG00000010030	ETV7	-0.426976	-0.725544	0.468118	0.588491
ENSG00000100348	TXN2	0.352514	0.725274	0.468284	0.486043
ENSG00000188596	CFAP54	0.577914	0.724727	0.468619	0.797423
ENSG00000177469	CAVIN1	1.24782	0.724563	0.46872	1.72217
ENSG00000170802	FOXN2	0.33398	0.723819	0.469177	0.461413
ENSG00000088448	ANKRD10	1.40617	0.723409	0.469429	1.94381
ENSG00000100299	ARSA	0.464319	0.72337	0.469453	0.641883
ENSG00000168661	ZNF30	-0.838055	-0.722971	0.469698	1.15918
ENSG00000196268	ZNF493	0.550358	0.721875	0.470371	0.7624
ENSG00000198755	RPL10A	0.338864	0.720973	0.470926	0.470009
ENSG00000259327	AC023906.3	0.610661	0.720845	0.471005	0.847146
ENSG00000178021	TSPYL6	0.505191	0.720786	0.471041	0.70089
ENSG00000184674	-	0.301359	0.720727	0.471078	0.418133
ENSG00000176809	LRRC37A3	-1.61747	-0.72041	0.471273	2.24521
ENSG00000268401	AC007785.3	-0.276164	-0.719741	0.471685	0.383699
ENSG00000091140	DLD	0.761811	0.719501	0.471832	1.0588
ENSG00000268707	AL158151.4	0.30389	0.719281	0.471968	0.422492
ENSG00000270235	-	-0.542626	-0.719219	0.472006	0.754465
ENSG00000203684	IBA57-DT	0.543501	0.718926	0.472187	0.75599
ENSG00000267100	ILF3-DT	2.48064	0.718669	0.472345	3.45171
ENSG00000103245	CIAO3	-0.248594	-0.718205	0.472631	0.346132
ENSG00000137274	BPHL	13.7365	0.71748	0.473078	19.1454
ENSG00000178038	ALS2CL	-0.327486	-0.717454	0.473094	0.456455
ENSG00000110066	KMT5B	0.994842	0.717247	0.473222	1.38703
ENSG00000203778	FAM229B	-7.15082	-0.717124	0.473297	9.97151
ENSG00000205763	RP9P	0.641332	0.716653	0.473588	0.894898
ENSG00000114446	IFT57	-0.515482	-0.716545	0.473655	0.719398
ENSG00000129354	AP1M2	-2.73908	-0.716213	0.47386	3.8244
ENSG00000250268	ALG1L14P	1.27727	0.716149	0.473899	1.78353
ENSG00000164172	MOCS2	-0.532951	-0.716057	0.473956	0.744285
ENSG00000253731	PCDHGA6	3.43085	0.716014	0.473983	4.79159
ENSG00000270917	AL161911.1	-2.42318	-0.715691	0.474182	3.38579
ENSG00000167232	ZNF91	-1.0874	-0.715231	0.474466	1.52035
ENSG00000117335	CD46	1.04216	0.714425	0.474965	1.45874
ENSG00000235290	HLA-W	-0.32052	-0.713603	0.475472	0.449157
ENSG00000113312	TTC1	-1.75364	-0.713534	0.475516	2.45769
ENSG00000139239	RPL14P1	0.621036	0.712916	0.475898	0.871121
ENSG00000198039	ZNF273	0.392021	0.712051	0.476433	0.550552
ENSG00000083290	ULK2	-0.782396	-0.712014	0.476456	1.09885
ENSG00000152219	ARL14EP	-1.90304	-0.710383	0.477467	2.67889
ENSG00000233381	AK4P3	-0.602277	-0.71031	0.477512	0.847907
ENSG00000127511	SIN3B	0.457009	0.710076	0.477657	0.643606
ENSG00000105668	UPK1A	-0.305402	-0.709339	0.478114	0.430544
ENSG00000197927	C2orf27A	1.84628	0.708883	0.478397	2.60449
ENSG00000197608	ZNF841	0.397371	0.70863	0.478554	0.560759
ENSG00000154511	DIPK1A	-0.808111	-0.708376	0.478712	1.14079
ENSG00000244045	TMEM199	1.7689	0.707833	0.479049	2.49903
ENSG00000183621	ZNF438	-1.22983	-0.707787	0.479077	1.73757
ENSG00000100053	CRYBB3	-0.845066	-0.706584	0.479825	1.19599
ENSG00000137944	KYAT3	0.404605	0.706565	0.479837	0.572637
ENSG00000129055	ANAPC13	-0.491614	-0.706469	0.479897	0.695875
ENSG00000137225	CAPN11	-1.1889	-0.705392	0.480566	1.68544
ENSG00000124422	USP22	1.72564	0.704952	0.48084	2.44789
ENSG00000126464	PRR12	0.554743	0.704589	0.481066	0.787329
ENSG00000196655	TRAPPC4	-0.168753	-0.70437	0.481202	0.239581
ENSG00000170871	KIAA0232	-2.5388	-0.704303	0.481244	3.60471
ENSG00000099810	MTAP	-4.71998	-0.704296	0.481248	6.7017
ENSG00000075290	WNT8B	0.797628	0.704249	0.481278	1.13259
ENSG00000241878	PISD	0.315869	0.703292	0.481874	0.44913
ENSG00000071794	HLTF	-1.84519	-0.70316	0.481956	2.62414
ENSG00000177098	SCN4B	1.45348	0.702745	0.482215	2.06829
ENSG00000134697	GNL2	-0.638259	-0.702486	0.482376	0.908572
ENSG00000257742	-	-0.440249	-0.702127	0.4826	0.627022
ENSG00000240907	-	-13.9883	-0.701491	0.482997	19.9408
ENSG00000152348	ATG10	-0.417614	-0.701334	0.483095	0.595457
ENSG00000163683	SMIM14	1.30636	0.700741	0.483465	1.86425
ENSG00000156011	PSD3	-1.9231	-0.700698	0.483492	2.74455
ENSG00000215717	TMEM167B	-1.06367	-0.700577	0.483567	1.51828
ENSG00000163320	CGGBP1	-2.69984	-0.700565	0.483574	3.85381
[truncated: 2,112 more rows]

## Sheet: supplementary table 6.
Supplementary table 6. Spearman correlation between gene expression diferences in AS against NonAS and gene expression differences in comorbid disorder (ADHD, MDD and SCZ). Correlation under various P cutoffs from MetaXcan results (imputed gene expression differences in cases vs. controls from ADHD, MDD, SCZ, BMI and ALZ GWAS), were assessed. Predicted expression relationships were studied in Bra…
	Pref Cortex	ADHD			MDD			SCZ				BMI				ALZ
	P trhreshold	N genes	Spearm corr	P	N genes	Spearm corr	P	N genes	Spearm corr	P		N genes	Spearm corr	P		N genes	Spearm corr	P
MetaXcan P threshold	P < 1	4097	0.0390874	0.0123462	4095	0.0147213	0.346288	4086	0.0139246	0.373542		4071	0.0131217	0.402594		4314	0.00641012	0.681713
	P < 0.5	2201	0.0612714	0.00403253	2100	0.0254305	0.244074	2460	0.0134107	0.506153		2888	0.0160464	0.388678		2181	0.0169921	0.440043
	P < 0.1	574	0.138554	0.000882511	505	0.0444103	0.319127	889	-0.00503625	0.88078		1572	0.0219685	0.384067		542	0.0424872	0.342961
	P < 0.05	311	0.154318	0.00644071	302	0.0622917	0.280381	650	0.00094543	0.980802		1308	0.0203482	0.462162		316	0.009938	0.867492
	P < 0.01	87	0.208956	0.0492531	100	0.144554	0.151104	276	0.0077653	0.897751		1323	0.028082	0.421		101	-0.14306	0.193835
	P < 0.005	55	0.290332	0.0319044	69	0.228243	0.0594336	200	0.00500562	0.943875		720	0.0332968	0.372229		64	-0.155054	0.281364
	P < 0.001	26	0.451624	0.0215603	29	0.489655	0.00765114	118	0.060876	0.512028		515	0.0460562	0.296751		38	-0.167692	0.421258
	P < 0.0001	10	0.612121	0.0664691	12	0.594406	0.0457531	64	0.190842	0.13071		356	0.0590209	0.266575		18	-0.309091	0.387055
	Cerebellum	ADHD			MDD			SCZ				BMI				ALZ
	P trhreshold	N genes	Spearm corr	P	N genes	Spearm corr	P	N genes	Spearm corr	P		N genes	Spearm corr	P		N genes	Spearm corr	P
MetaXcan P threshold	P < 1	6049	0.0501881	0.000145487	5738	0.0212403	0.107666	5720	0.0213504	0.106402		5689	0.00854272	0.324427		6073	0.223051	0.0243055
	P < 0.5	4090	0.0586448	0.00103861	3060	0.0277716	0.124559	3464	0.0188333	0.267798		4037	0.0105423	0.0574825		3181	0.0888465	0.0884449
	P < 0.1	1087	0.0808334	0.0192165	729	0.0129674	0.726627	1317	0.000743882	0.978483		2202	0.0482261	0.0508855		718	0.0124541	0.0962413
	P < 0.05	649	0.107743	0.0163014	435	0.0477255	0.320529	908	0.00652988	0.844222		1778	0.0490087	0.084986		411	0.053966	0.0979261
	P < 0.01	190	0.135809	0.0952399	133	0.217464	0.012057	431	0.0688287	0.153735		1159	0.0511864	0.0815342		142	0.120765	0.135165
	P < 0.005	127	0.128555	0.224146	81	0.307498	0.0054027	326	0.113475	0.0420234		982	0.0507834	0.111736		99	0.104095	0.17146
	P < 0.001	48	0.00412529	0.982109	34	0.680061	1.64e-05	186	0.175946	0.016298		721	0.0566991	0.12823		44	0.14426	0.234897
	P < 0.0001	18	0.146853	0.651073	12	0.72028	0.0110205	99	0.204076	0.0427526		467	0.0764189	0.0990516		28	0.357392	0.191538
	Lung	ADHD			MDD			SCZ				BMI				ALZ
	P trhreshold	N genes	Spearm corr	P	N genes	Spearm corr	P	N genes	Spearm corr	P		N genes	Spearm corr	P		N genes	Spearm corr	P
MetaXcan P threshold	P < 1	7474	0.0372422	0.00128078	7491	-0.00512856	0.657181	7476	0.0134841	0.243719		7443	0.00854272	0.461186		7931	0.184866	0.0153294
	P < 0.5	4090	0.048915	0.00175293	4031	-0.00631377	0.68861	4586	0.0241658	0.101777		5235	0.0105423	0.445697		4221	0.0505618	0.0310057
	P < 0.1	1087	0.0632104	0.0372004	1033	0.060172	0.0531921	1703	0.036972	0.127224		2851	0.0159433	0.394788		1092	0.313512	0.0304779
	P < 0.05	649	0.0689658	0.0791525	623	0.107655	0.00715605	1200	0.0339482	0.239911		2245	0.0184075	0.383338		672	0.239369	0.0468983
	P < 0.01	190	0.0482874	0.507895	193	0.177688	0.0135216	570	0.0350923	0.402908		1451	0.0286893	0.274782		218	0.0123343	0.176838
	P < 0.005	127	0.0263873	0.768099	121	0.244838	0.00692242	426	0.0248711	0.60858		1241	0.0322191	0.256688		146	0.00431183	0.24659
	P < 0.001	48	-0.121798	0.408362	39	0.448988	0.0044926	252	0.048021	0.447618		882	0.0519367	0.12323		68	0.012086	0.320571
	P < 0.0001	18	-0.172343	0.492607	12	0.664336	0.0221592	136	0.110472	0.200166		576	0.0655508	0.116049		36	0.0339168	0.371658
